# Supplementary material for: NRTPredictor: identifying rice root cell state in single-cell RNA-seq via ensemble learning
Source: Plant Methods. 2023 Nov 4;19:119. doi: 10.1186/s13007-023-01092-0 (PMC10625708; doi:10.1186/s13007-023-01092-0)
Supplement: Supplementary file 2 — Additional file 2: Table S1. The cell subpopulations of Nipponbare root tips data composition. Table S2. The cell subpopulations of Arabidopsis root tips data composition. Table S3. Performance comparison between NRTPredictor and the other algorithms (Arabidopsis dataset). Table S4. Pseudobulk differential expression analysis of rice root scRNA-seq data (3463 cells，39,217 genes) using DESeq2. Table S5. Marker genes and cell states. Table S6. Results of Kyoto Encyclopedia of Genomes (KEGG) enrichment analysis of 110 marker genes. Table S7. Annotation form for 110 marker genes. [file 13007_2023_1092_MOESM2_ESM.xlsx]

## Sheet: Supplementary Table 1
Supplementary Table 1. The cell subpopulations of Nipponbare root tips data composition.
Cell type	Number of cells	Number of cells	Total number
Cortex	675	325	1000
Root hair	84	47	121
Epidermis (NRH)	84	37	131
Endodermis	145	66	211
Stele	720	280	1000
Epidermis	716	284	1000

## Sheet: Supplementary Table 2
Supplementary Table 2. The cell subpopulations of Arabidopsis root tips data composition.
Cell type	Number of cells	Number of cells	Total number
Endodermis	370	176	546
Lateral Root Cap	584	248	832
Atrichoblast	395	169	564
Trichoblast	503	218	721
Cortex	499	197	696
Procambium	540	231	771

## Sheet: Supplementary Table 3.
Supplementary Table 3. Performance comparison between NRTPredictor and the other algorithms (Arabidopsis dataset).
Method	Feature selection	No. of features	Accuracy (Train)	Accuracy (Test)
Lightgbm	MIC	110	0.9543	0.9467
XGBoost	MIC	110	0.9497	0.9423
SVM	MIC	110	0.9333	0.9247
RFC	MIC	110	0.9329	0.9069
NRTPredictor	MIC	110	0.9716	0.9604

## Sheet: Supplementary Table 4
Supplementary Table 4. Pseudobulk differential expression analysis of rice root scRNA-seq data (3,463 cells，39,217 genes) using DESeq2
Gene_name(1216 genes)		Genes(Endodermis_vs_All remaining samples)	log2FoldChange	pvalue	Genes(Epidermis_vs_All remaining samples)	log2FoldChange	pvalue	Genes(Epidermis(NRH)_vs_All remaining samples)	log2FoldChange	pvalue	Genes(Epidermis(NRH)_vs_All remaining samples)	log2FoldChange	pvalue	Genes(Roothair_vs_All remaining samples)	log2FoldChange	pvalue	Genes(Stele_vs_All remaining samples)	log2FoldChange	pvalue
LOC-Os02g15700		LOC-Os02g15700	4.11572	8.25e-72	LOC-Os10g40530	4.80459	2.45e-45	LOC-Os11g43900	4.68844	2.33e-181	LOC-Os10g06680	-4.61616	0.014126	LOC-Os11g43900	4.51457	1.49e-114	LOC-Os01g15830	4.63536	1.26e-273
LOC-Os01g15830		LOC-Os01g15830	3.95402	1.08e-61	LOC-Os10g40510	3.94967	2.28e-39	LOC-Os03g46770	4.1135	2.69e-126	LOC-Os03g41130	-4.52425	0.0107554	LOC-Os03g46770	4.10905	4.59e-73	LOC-Os06g38960	3.9667	5.75e-272
LOC-Os04g46810		LOC-Os04g46810	3.82556	1.34e-55	LOC-Os11g06720	3.94815	1.97e-37	LOC-Os07g03279	4.0465	6.6e-125	LOC-Os01g73630	-4.48741	0.00852657	LOC-Os04g02670	3.66143	1.7e-67	LOC-Os10g32980	3.85999	1.01e-271
LOC-Os06g46799		LOC-Os06g46799	3.63074	3.14e-51	LOC-Os02g44310	3.86535	4.12e-37	LOC-Os03g55150	3.93174	1.45e-124	LOC-Os04g59260	-4.47001	0.00650544	LOC-Os03g55150	3.64789	1.09e-55	LOC-Os03g16980	3.69086	7.19e-267
LOC-Os10g40510		LOC-Os10g40510	3.55363	3.05e-50	LOC-Os04g46810	3.77705	1.33e-35	LOC-Os06g48780	3.8604	2.26e-114	LOC-Os02g17880	-4.39726	0.00334617	LOC-Os11g11390	3.51268	7.2e-55	LOC-Os09g25490	3.55011	8.15e-255
LOC-Os02g44630		LOC-Os02g44630	3.36298	7.25e-50	LOC-Os10g40520	3.66245	6.41e-33	LOC-Os03g22950	3.82765	1.16e-112	LOC-Os03g14150	-4.32458	0.00275757	LOC-Os02g08090	3.37188	5.05e-54	LOC-Os01g54620	3.42005	1.44e-252
LOC-Os02g44310		LOC-Os02g44310	3.32314	4.63e-48	LOC-Os07g47990	3.66002	1.61e-31	LOC-Os11g11390	3.72184	3.03e-110	LOC-Os03g61590	-4.17759	0.00239552	LOC-Os06g48780	3.29502	7.09e-54	LOC-Os07g07790	3.28672	3.55e-249
LOC-Os10g22570		LOC-Os10g22570	3.27428	3.19e-47	LOC-Os03g59210	3.60149	8.11e-30	LOC-Os03g08024	3.60721	1.36e-104	LOC-Os06g50980	-4.14674	0.00166105	LOC-Os05g30810	3.2471	1.71e-53	LOC-Os06g22960	3.23881	2.77e-235
LOC-Os10g22590		LOC-Os10g22590	3.2424	8.94e-45	LOC-Os10g40430	3.5479	8.49e-28	LOC-Os04g02670	3.55143	5.12e-100	LOC-Os06g43600	-4.06956	0.0015968	LOC-Os05g28750	3.2103	1.74e-52	LOC-Os10g40510	3.23829	3.45e-232
LOC-Os07g07790		LOC-Os07g07790	3.23991	2.1e-43	LOC-Os02g48714	3.54549	3.72e-26	LOC-Os05g28750	3.4649	3.57e-94	LOC-Os04g41900	-3.93051	0.00149974	LOC-Os03g08024	3.1927	4.14e-52	LOC-Os05g04380	3.05429	2.09e-230
LOC-Os02g43660		LOC-Os02g43660	2.98664	6.61e-39	LOC-Os01g54620	3.5031	6.93e-25	LOC-Os02g08090	3.42698	1.17e-86	LOC-Os03g13150	-3.90087	0.00139663	LOC-Os03g22950	3.14169	6.66e-52	LOC-Os02g41590	3.05352	1.53e-229
LOC-Os10g40520		LOC-Os10g40520	2.91137	2.94e-36	LOC-Os02g44870	3.49044	7.82e-25	LOC-Os01g34614	3.34517	7.09e-86	LOC-Os10g03400	-3.81544	0.001207	LOC-Os08g42000	3.07456	5.77e-49	LOC-Os01g18050	3.03225	2.99e-228
LOC-Os12g36210		LOC-Os12g36210	2.85594	1.09e-35	LOC-Os03g59360	3.32303	4.3e-24	LOC-Os02g20280	3.30455	3.38e-85	LOC-Os07g44460	-3.80176	0.00115618	LOC-Os07g28644	2.99161	1.1e-48	LOC-Os03g51600	2.96275	7.79e-228
LOC-Os07g07860		LOC-Os07g07860	2.84134	4.18e-35	LOC-Os07g44280	3.27991	1.21e-22	LOC-Os10g34802	3.25236	3.72e-85	LOC-Os11g37080	-3.75845	0.000979117	LOC-Os03g20630	2.97578	7.64e-48	LOC-Os11g14220	2.95483	5.56e-223
LOC-Os10g40530		LOC-Os10g40530	2.83931	4.72e-34	LOC-Os09g26420	3.26617	6.99e-22	LOC-Os01g71230	3.22143	4.8e-85	LOC-Os01g49290	-3.65979	0.000973505	LOC-Os11g14220	2.94324	7.42e-47	LOC-Os08g02120	2.95082	3.22e-222
LOC-Os01g56420		LOC-Os01g56420	2.75377	2.59e-33	LOC-Os10g32980	3.26071	8.96e-22	LOC-Os03g61680	3.15764	4.47e-80	LOC-Os01g62350	-3.55526	0.000939051	LOC-Os04g52180	2.92746	8.57e-47	LOC-Os03g18130	2.94608	8.61e-222
LOC-Os04g31520		LOC-Os04g31520	2.72053	8.32e-33	LOC-Os06g38960	3.17504	1.7e-21	LOC-Os05g05560	3.09936	4.97e-80	LOC-Os05g51830	-3.52673	0.000887152	LOC-Os05g05560	2.87656	1.75e-46	LOC-Os06g46799	2.92003	2.5e-221
LOC-Os12g36240		LOC-Os12g36240	2.71713	3.4e-31	LOC-Os09g25490	3.09701	1.2e-20	LOC-Os07g28644	3.09886	5e-80	LOC-Os03g07510	-3.3713	0.000511398	LOC-Os06g46799	2.84288	3.74e-43	LOC-Os01g25540	2.90874	7.48e-215
LOC-Os01g19020		LOC-Os01g19020	2.6959	5.32e-30	LOC-Os04g33110	2.9345	2.2e-20	LOC-Os01g59440	3.09495	5.23e-79	LOC-Os05g05060	-3.33617	0.000509832	LOC-Os06g03486	2.80703	1.14e-42	LOC-Os07g07930	2.90177	1.84e-214
LOC-Os04g58860		LOC-Os04g58860	2.64206	5.13e-30	LOC-Os04g31520	2.93178	2.44e-20	LOC-Os08g42000	3.08535	2.15e-78	LOC-Os05g48220	-3.29304	0.000414051	LOC-Os02g37430	2.69289	1.81e-42	LOC-Os07g45060	2.88861	1.29e-213
LOC-Os12g05260		LOC-Os12g05260	2.61991	9.78e-29	LOC-Os03g55770	2.93093	4.96e-20	LOC-Os02g32030	3.07613	2.05e-77	LOC-Os12g05380	-3.0718	0.000320139	LOC-Os05g40820	2.67921	4.74e-42	LOC-Os11g06720	2.88816	2.48e-202
LOC-Os07g33997		LOC-Os07g33997	2.60509	1.2e-26	LOC-Os02g44080	2.86819	6.22e-20	LOC-Os03g20630	3.0761	1.96e-75	LOC-Os03g17870	-3.0408	0.000300145	LOC-Os01g34614	2.64282	5.15e-42	LOC-Os02g44630	2.88365	1.54e-194
LOC-Os03g12290		LOC-Os03g12290	2.60502	1.64e-25	LOC-Os01g62850	2.84529	6.76e-19	LOC-Os05g28290	3.06555	5.32e-75	LOC-Os05g40010	-3.03776	0.000296068	LOC-Os03g51600	2.62305	7.41e-41	LOC-Os07g07860	2.86318	3.04e-193
LOC-Os06g13080		LOC-Os06g13080	2.58391	3.95e-25	LOC-Os04g58190	2.83835	1.59e-17	LOC-Os05g38520	3.06109	7.06e-73	LOC-Os01g52490	-2.99496	0.000283901	LOC-Os12g32950	2.55272	3.77e-40	LOC-Os01g59150	2.86159	7.65e-187
LOC-Os03g62600		LOC-Os03g62600	2.5262	1.73e-24	LOC-Os03g08460	2.82611	3.73e-17	LOC-Os07g40580	2.99643	2.42e-72	LOC-Os02g05830	-2.79288	0.00023633	LOC-Os02g10370	2.54491	5.45e-40	LOC-Os01g61500	2.85609	6.89e-184
LOC-Os04g44060		LOC-Os04g44060	2.52015	6.98e-24	LOC-Os04g50970	2.72697	5.5e-17	LOC-Os08g27070	2.95596	2.36e-71	LOC-Os04g28250	-2.7905	0.000235717	LOC-Os07g03279	2.54422	7.52e-40	LOC-Os07g44280	2.83559	1.66e-180
LOC-Os07g30970		LOC-Os07g30970	2.51645	1.73e-23	LOC-Os10g02040	2.72279	9.09e-17	LOC-Os01g25560	2.95018	3.11e-70	LOC-Os11g02054	-2.77111	0.000195694	LOC-Os01g54920	2.54366	1.22e-39	LOC-Os02g43660	2.8333	6.38e-180
LOC-Os07g43670		LOC-Os07g43670	2.51311	2.51e-23	LOC-Os07g35480	2.72265	1.21e-16	LOC-Os10g08930	2.9219	1.21e-69	LOC-Os08g04210	-2.72431	0.000170735	LOC-Os01g18744	2.53578	2.45e-39	LOC-Os06g09450	2.81914	2.3e-176
LOC-Os06g06290		LOC-Os06g06290	2.50354	3.66e-23	LOC-Os04g57760	2.71447	2.76e-16	LOC-Os01g54920	2.9119	3.75e-69	LOC-Os01g73160	-2.7166	0.000140698	LOC-Os04g02354	2.50539	6.45e-39	LOC-Os12g05260	2.78815	4.09e-174
LOC-Os11g05860		LOC-Os11g05860	2.4849	5.08e-23	LOC-Os03g50030	2.66278	3.04e-16	LOC-Os04g52180	2.90768	2.62e-68	LOC-Os10g07450	-2.71354	0.000138843	LOC-Os10g34802	2.4932	8.54e-39	LOC-Os12g42876	2.77715	4.33e-169
LOC-Os03g61470		LOC-Os03g61470	2.48301	5.86e-23	LOC-Os03g29770	2.65891	4.36e-16	LOC-Os06g45510	2.89864	1.07e-67	LOC-Os03g22180	-2.63116	9.71e-05	LOC-Os01g03340	2.47745	1.73e-38	LOC-Os04g57560	2.77664	7.41e-169
LOC-Os01g52500		LOC-Os01g52500	2.47575	1.2e-22	LOC-Os04g42134	2.64992	6.04e-16	LOC-Os03g21550	2.89849	1.84e-67	LOC-Os06g37440	-2.6169	7.71e-05	LOC-Os08g06100	2.43105	1.69e-38	LOC-Os04g42134	2.69165	1.48e-167
LOC-Os12g36220		LOC-Os12g36220	2.46694	1.37e-22	LOC-Os03g15460	2.62048	1.78e-15	LOC-Os06g49490	2.89767	2.05e-67	LOC-Os04g46910	-2.61166	5.53e-05	LOC-Os01g71230	2.40302	9.24e-38	LOC-Os01g52260	2.6774	4.1e-165
LOC-Os01g03340		LOC-Os01g03340	2.46016	1.72e-22	LOC-Os01g06560	2.58412	3.64e-15	LOC-Os11g47760	2.88383	3.06e-67	LOC-Os02g15540	-2.54604	3.24e-05	LOC-Os06g49490	2.38032	1.36e-37	LOC-Os04g08350	2.67626	1.36e-164
LOC-Os03g25300		LOC-Os03g25300	2.45201	3.16e-22	LOC-Os05g28740	2.56257	4.45e-15	LOC-Os02g10370	2.86932	2.52e-66	LOC-Os03g08440	-2.58891	3.24e-05	LOC-Os11g06720	2.37307	1.87e-37	LOC-Os05g04510	2.67286	5.64e-159
LOC-Os08g44210		LOC-Os08g44210	2.43945	4.14e-22	LOC-Os12g04204	2.55034	6.17e-15	LOC-Os01g07810	2.84367	2.01e-65	LOC-Os08g24300	-2.53446	2.24e-05	LOC-Os03g22460	2.34937	4.72e-37	LOC-Os02g48714	2.66753	1.35e-158
LOC-Os02g44080		LOC-Os02g44080	2.43843	7.44e-22	LOC-Os04g56430	2.54899	8.98e-15	LOC-Os03g22460	2.82856	3.12e-65	LOC-Os02g28810	-2.53176	2.18e-05	LOC-Os05g38520	2.34519	9.15e-37	LOC-Os07g26690	2.61474	1.06e-157
LOC-Os03g59440		LOC-Os03g59440	2.43088	8.05e-22	LOC-Os03g26820	2.53696	2.84e-14	LOC-Os09g02700	2.81714	3.12e-65	LOC-Os01g07060	-2.47427	2.12e-05	LOC-Os07g41790	2.33762	1.24e-36	LOC-Os10g40520	2.61168	4.86e-149
LOC-Os04g47970		LOC-Os04g47970	2.42463	8.24e-22	LOC-Os01g02139	2.5298	2.95e-14	LOC-Os12g32950	2.78215	2.16e-64	LOC-Os02g18550	-2.46494	1.32e-05	LOC-Os07g46750	2.33289	2.09e-36	LOC-Os10g22590	2.60399	4.98e-147
LOC-Os06g20150		LOC-Os06g20150	2.41617	1.08e-21	LOC-Os01g16140	2.51706	4.89e-14	LOC-Os08g33920	2.75961	4.19e-64	LOC-Os01g43610	-2.45517	1.19e-05	LOC-Os01g15320	2.31124	4.33e-36	LOC-Os04g16970	2.60396	1.17e-144
LOC-Os03g08880		LOC-Os03g08880	2.39638	2.09e-21	LOC-Os12g36210	2.50477	6.18e-14	LOC-Os01g18170	2.75113	4.93e-64	LOC-Os06g46740	-2.45052	1.1e-05	LOC-Os03g61680	2.30282	5.57e-36	LOC-Os12g13380	2.60264	2.94e-144
LOC-Os01g16890		LOC-Os01g16890	2.39149	3.3e-21	LOC-Os04g52504	2.4532	6.5e-14	LOC-Os02g57150	2.74745	5.21e-64	LOC-Os01g71170	-2.42423	1.02e-05	LOC-Os02g57150	2.26101	8.69e-36	LOC-Os04g16450	2.5883	1.89e-141
LOC-Os05g38520		LOC-Os05g38520	2.38315	3.68e-21	LOC-Os10g28200	2.44758	8.92e-14	LOC-Os05g40820	2.74211	5.55e-64	LOC-Os12g38310	-2.41743	9.56e-06	LOC-Os10g08930	2.25047	1.42e-35	LOC-Os04g33190	2.58743	7.08e-141
LOC-Os08g19670		LOC-Os08g19670	2.38247	8.83e-21	LOC-Os06g12310	2.4346	1.43e-13	LOC-Os02g54470	2.70728	6.47e-64	LOC-Os09g32964	-2.41683	8.24e-06	LOC-Os02g54470	2.23696	1.7e-35	LOC-Os06g08080	2.57274	1.36e-138
LOC-Os08g03350		LOC-Os08g03350	2.37553	3.15e-20	LOC-Os04g57770	2.42571	1.77e-13	LOC-Os08g02340	2.69039	8.8e-64	LOC-Os01g04730	-2.38912	7.32e-06	LOC-Os01g16550	2.22892	2.02e-35	LOC-Os02g40840	2.57267	8.19e-138
LOC-Os05g39960		LOC-Os05g39960	2.36643	4.19e-20	LOC-Os08g25140	2.42232	1.8e-13	LOC-Os07g42170	2.68975	2.41e-63	LOC-Os03g21970	-2.36758	6.5e-06	LOC-Os01g41610	2.22415	1.06e-34	LOC-Os04g46810	2.57231	1.57e-136
LOC-Os10g02394		LOC-Os10g02394	2.3432	7.52e-20	LOC-Os04g53740	2.42157	2.61e-13	LOC-Os07g05580	2.68817	8.63e-63	LOC-Os02g39180	-2.36108	6.33e-06	LOC-Os07g05580	2.20198	1.17e-34	LOC-Os03g03600	2.55247	5.57e-133
LOC-Os01g68770		LOC-Os01g68770	2.32734	8.4e-20	LOC-Os05g14240	2.40987	3.17e-13	LOC-Os01g41610	2.68698	1.17e-62	LOC-Os10g39890	-2.33472	6.28e-06	LOC-Os08g44380	2.19879	3.87e-34	LOC-Os12g25090	2.54729	6.46e-133
LOC-Os09g31080		LOC-Os09g31080	2.30203	1.29e-19	LOC-Os11g02350	2.40868	3.75e-13	LOC-Os03g29460	2.65471	1.91e-62	LOC-Os12g21798	-2.31953	4.66e-06	LOC-Os05g48900	2.19736	3.95e-34	LOC-Os03g15460	2.54671	6.32e-132
LOC-Os10g08930		LOC-Os10g08930	2.29955	2.73e-19	LOC-Os06g02420	2.39853	4.41e-13	LOC-Os02g41650	2.6376	2.27e-62	LOC-Os07g01870	-2.29816	4.24e-06	LOC-Os10g41410	2.18337	4.48e-33	LOC-Os10g20510	2.5466	2.18e-131
LOC-Os01g45274		LOC-Os01g45274	2.28988	5.88e-19	LOC-Os11g42550	2.38579	5.02e-13	LOC-Os07g41790	2.63711	7.19e-62	LOC-Os05g31000	-2.29378	2.97e-06	LOC-Os03g29460	2.16338	8.26e-33	LOC-Os04g02530	2.54421	5.05e-130
LOC-Os03g08320		LOC-Os03g08320	2.28942	1.33e-18	LOC-Os06g05010	2.37924	5.12e-13	LOC-Os05g30810	2.61566	1.37e-61	LOC-Os05g06660	-2.286	2.79e-06	LOC-Os12g36240	2.12242	1.06e-32	LOC-Os12g31780	2.54343	7.71e-130
LOC-Os01g71740		LOC-Os01g71740	2.27692	1.94e-18	LOC-Os05g03960	2.37392	6.74e-13	LOC-Os02g02960	2.60933	1.63e-61	LOC-Os03g28410	-2.27972	2.61e-06	LOC-Os03g21550	2.1214	1.06e-32	LOC-Os10g40700	2.53363	8.74e-130
LOC-Os04g48130		LOC-Os04g48130	2.27408	2.84e-18	LOC-Os10g40620	2.37355	7.96e-13	LOC-Os02g37430	2.60897	2.02e-61	LOC-Os06g11600	-2.24818	1.42e-06	LOC-Os03g59720	2.11854	1.53e-32	LOC-Os05g06500	2.51951	1.31e-129
LOC-Os03g25280		LOC-Os03g25280	2.27052	3.62e-18	LOC-Os07g47790	2.36869	7.88e-13	LOC-Os07g46750	2.58031	3.27e-61	LOC-Os01g40870	-2.23529	1.29e-06	LOC-Os04g27860	2.1112	1.65e-32	LOC-Os04g42090	2.51578	1.91e-129
LOC-Os03g55150		LOC-Os03g55150	2.26981	5.52e-18	LOC-Os10g39640	2.34911	1.39e-12	LOC-Os03g61990	2.56325	5.82e-61	LOC-Os12g40115	-2.22451	1.21e-06	LOC-Os01g68940	2.09507	1.83e-32	LOC-Os04g47220	2.5047	1.88e-128
LOC-Os03g50030		LOC-Os03g50030	2.2694	6.05e-18	LOC-Os10g38880	2.33877	1.96e-12	LOC-Os03g58430	2.55092	5.99e-61	LOC-Os01g10820	-2.20768	7.75e-07	LOC-Os10g32970	2.0945	2.82e-32	LOC-Os02g44310	2.50302	2.76e-128
LOC-Os10g32920		LOC-Os10g32920	2.25225	1.26e-17	LOC-Os03g13870	2.33674	2.21e-12	LOC-Os10g41410	2.54817	1.19e-60	LOC-Os02g14890	-2.19416	7.73e-07	LOC-Os08g33920	2.08847	4.18e-32	LOC-Os03g49440	2.4876	4.18e-127
LOC-Os05g04440		LOC-Os05g04440	2.2426	1.4e-17	LOC-Os05g38520	2.33537	2.33e-12	LOC-Os02g30624	2.53941	3.26e-59	LOC-Os10g21670	-2.15265	4.66e-07	LOC-Os01g16890	2.08726	4.42e-32	LOC-Os11g05860	2.48741	8.91e-126
LOC-Os11g24610		LOC-Os11g24610	2.23484	2.04e-17	LOC-Os01g14670	2.32712	2.38e-12	LOC-Os06g03486	2.53022	5.23e-59	LOC-Os06g21480	-2.1409	3.48e-07	LOC-Os06g46700	2.04608	6.33e-32	LOC-Os01g41240	2.48178	3.06e-124
LOC-Os11g02350		LOC-Os11g02350	2.23457	2.17e-17	LOC-Os09g36600	2.3181	2.5e-12	LOC-Os01g05959	2.52907	1.23e-58	LOC-Os12g02370	-2.13794	2.78e-07	LOC-Os01g25560	2.04199	8.04e-32	LOC-Os03g11060	2.48137	4.24e-124
LOC-Os05g04450		LOC-Os05g04450	2.23185	2.97e-17	LOC-Os12g02300	2.30839	2.74e-12	LOC-Os11g05562	2.52405	3.21e-58	LOC-Os05g38880	-2.11238	2.46e-07	LOC-Os03g43020	2.03966	1.16e-31	LOC-Os01g14670	2.47775	6.34e-124
LOC-Os08g02340		LOC-Os08g02340	2.22436	3.09e-17	LOC-Os02g19770	2.29619	2.77e-12	LOC-Os10g32970	2.51739	5.51e-57	LOC-Os03g06120	-2.08427	2.28e-07	LOC-Os01g07810	2.03375	1.18e-31	LOC-Os09g36350	2.47277	1.09e-123
LOC-Os10g27174		LOC-Os10g27174	2.20313	4.35e-17	LOC-Os07g41600	2.29605	2.73e-12	LOC-Os03g01910	2.50739	2.9e-56	LOC-Os01g50910	-2.08258	1.64e-07	LOC-Os01g59150	2.01525	2.61e-31	LOC-Os05g48270	2.46285	4.79e-123
LOC-Os03g47034		LOC-Os03g47034	2.16414	5.21e-17	LOC-Os03g01910	2.29035	3.04e-12	LOC-Os01g16550	2.47759	5.61e-56	LOC-Os12g28770	-2.07618	1.4e-07	LOC-Os07g42170	2.00577	3.19e-31	LOC-Os10g40530	2.44728	7.65e-123
LOC-Os05g28750		LOC-Os05g28750	2.16327	5.26e-17	LOC-Os03g63140	2.28207	4.45e-12	LOC-Os08g41300	2.47459	1.86e-55	LOC-Os02g02160	-2.06152	1.35e-07	LOC-Os04g31610	-2.01506	3.72e-06	LOC-Os05g31750	2.43773	3.58e-121
LOC-Os10g40430		LOC-Os10g40430	2.16303	6.3e-17	LOC-Os07g33997	2.26905	5.29e-12	LOC-Os02g55640	2.45423	2.32e-55	LOC-Os05g07060	-2.03504	1.23e-07	LOC-Os02g16030	-2.02552	3.74e-06	LOC-Os01g09880	2.43706	3.96e-121
LOC-Os11g47809		LOC-Os11g47809	2.1626	6.34e-17	LOC-Os10g18340	2.26903	7.74e-12	LOC-Os01g16890	2.43633	1.28e-54	LOC-Os05g35810	-2.00006	7.37e-08	LOC-Os03g12290	-2.03258	3.76e-06	LOC-Os03g60509	2.4241	1.46e-120
LOC-Os11g33270		LOC-Os11g33270	2.1391	8.89e-17	LOC-Os06g06780	2.26531	1.2e-11	LOC-Os03g18180	2.4306	1.3e-54	LOC-Os07g41600	2.00924	1.13e-85	LOC-Os12g13320	-2.04994	3.85e-06	LOC-Os11g41150	2.42203	2.15e-117
LOC-Os02g52670		LOC-Os02g52670	2.13321	1.11e-16	LOC-Os04g33190	2.26292	1.65e-11	LOC-Os05g38550	2.42287	1.61e-54	LOC-Os10g28050	2.01394	7.31e-86	LOC-Os03g18720	-2.05869	4.24e-06	LOC-Os12g36210	2.4211	8.95e-117
LOC-Os04g57440		LOC-Os04g57440	2.1296	1.55e-16	LOC-Os03g03600	2.25803	2e-11	LOC-Os07g44740	2.4003	5.79e-54	LOC-Os11g48040	2.01899	1.11e-86	LOC-Os10g20510	-2.05883	4.37e-06	LOC-Os06g19070	2.42086	9.67e-116
LOC-Os11g35310		LOC-Os11g35310	2.12562	1.8e-16	LOC-Os05g04500	2.25618	2.12e-11	LOC-Os02g06700	2.39958	1.27e-53	LOC-Os03g12290	2.01906	5.48e-87	LOC-Os07g31720	-2.06437	4.66e-06	LOC-Os08g06550	2.41508	1.51e-115
LOC-Os03g46660		LOC-Os03g46660	2.12415	2.11e-16	LOC-Os05g15770	2.23789	2.1e-11	LOC-Os08g01859	2.39875	1.5e-53	LOC-Os12g13380	2.02131	3.35e-88	LOC-Os01g37980	-2.06738	4.94e-06	LOC-Os04g01300	2.41442	3.41e-115
LOC-Os02g06700		LOC-Os02g06700	2.11742	2.32e-16	LOC-Os03g60220	2.22531	2.18e-11	LOC-Os10g27190	2.38598	1.93e-53	LOC-Os10g40620	2.02641	2.95e-88	LOC-Os03g62060	-2.06818	5.12e-06	LOC-Os10g16974	2.4029	1.94e-114
LOC-Os03g58050		LOC-Os03g58050	2.1169	2.97e-16	LOC-Os03g01300	2.22209	2.3e-11	LOC-Os10g27174	2.38354	2.11e-53	LOC-Os01g11650	2.02748	2.68e-88	LOC-Os07g18750	-2.06868	5.19e-06	LOC-Os03g27010	2.39632	1.4e-111
LOC-Os06g50300		LOC-Os06g50300	2.11161	3.01e-16	LOC-Os03g55980	2.22013	2.86e-11	LOC-Os03g56241	2.37865	6.26e-53	LOC-Os03g08930	2.02905	1.57e-89	LOC-Os11g42500	-2.07064	5.28e-06	LOC-Os03g26820	2.38791	5.04e-110
LOC-Os07g46380		LOC-Os07g46380	2.10736	3.7e-16	LOC-Os07g38170	2.21422	2.99e-11	LOC-Os01g16640	2.37614	9.37e-53	LOC-Os10g22520	2.03772	1.36e-89	LOC-Os04g42134	-2.08069	5.35e-06	LOC-Os03g52630	2.37712	4.66e-109
LOC-Os01g21250		LOC-Os01g21250	2.09656	7.07e-16	LOC-Os08g32080	2.19811	3.77e-11	LOC-Os08g06040	2.37558	1.32e-52	LOC-Os08g27840	2.04289	1.16e-89	LOC-Os10g05660	-2.08087	5.37e-06	LOC-Os04g50970	2.37531	2.58e-107
LOC-Os07g41340		LOC-Os07g41340	2.07481	7.09e-16	LOC-Os02g33550	2.18989	4.1e-11	LOC-Os03g14450	2.34781	2.68e-52	LOC-Os02g21890	2.05863	8.74e-90	LOC-Os07g14910	-2.08861	5.65e-06	LOC-Os06g27560	2.37111	2.44e-106
LOC-Os03g14050		LOC-Os03g14050	2.07403	7.6e-16	LOC-Os09g15670	2.18706	4.21e-11	LOC-Os03g22340	2.34524	2.69e-52	LOC-Os10g38740	2.06724	9.25e-91	LOC-Os07g29750	-2.09068	6e-06	LOC-Os07g37320	2.36265	2.04e-105
LOC-Os02g02370		LOC-Os02g02370	2.06892	9.37e-16	LOC-Os06g46970	2.18405	5.42e-11	LOC-Os05g45950	2.34203	4.05e-52	LOC-Os07g01660	2.06965	5.81e-91	LOC-Os02g28810	-2.10222	6.1e-06	LOC-Os04g33450	2.3581	2.48e-105
LOC-Os04g53710		LOC-Os04g53710	2.06268	1.2e-15	LOC-Os12g40180	2.18338	6.85e-11	LOC-Os01g15979	2.31509	9.48e-52	LOC-Os01g24550	2.07152	4.26e-91	LOC-Os05g48220	-2.10289	6.11e-06	LOC-Os10g41410	2.34727	2.67e-105
LOC-Os07g09520		LOC-Os07g09520	2.05807	1.2e-15	LOC-Os09g18450	2.16247	7.28e-11	LOC-Os08g44380	2.30818	2.37e-51	LOC-Os03g55420	2.08318	2.74e-91	LOC-Os06g50220	-2.10341	6.41e-06	LOC-Os01g24550	2.33949	4.11e-105
LOC-Os07g38170		LOC-Os07g38170	2.04452	1.21e-15	LOC-Os11g30760	2.15908	8.89e-11	LOC-Os06g36160	2.30525	3.74e-51	LOC-Os03g62790	2.09234	1.24e-92	LOC-Os07g33784	-2.10598	6.69e-06	LOC-Os04g56160	2.33737	2.64e-104
LOC-Os03g13170		LOC-Os03g13170	2.01755	1.34e-15	LOC-Os01g71230	2.15799	1.37e-10	LOC-Os11g40140	2.2919	4.75e-51	LOC-Os11g05860	2.09615	1.68e-93	LOC-Os03g01309	-2.11685	6.92e-06	LOC-Os04g55850	2.3361	4.08e-104
LOC-Os04g35090		LOC-Os04g35090	-2.02724	0.000829741	LOC-Os02g42890	2.13293	1.37e-10	LOC-Os03g13170	2.27211	5.14e-51	LOC-Os07g38170	2.09787	1.03e-93	LOC-Os06g08080	-2.12574	7.28e-06	LOC-Os01g02010	2.32331	6.75e-103
LOC-Os02g21660		LOC-Os02g21660	-2.04077	0.000848904	LOC-Os03g60210	2.12899	1.43e-10	LOC-Os04g37690	2.27162	6.38e-51	LOC-Os06g22960	2.09796	4.8e-94	LOC-Os02g43830	-2.12708	7.55e-06	LOC-Os12g40890	2.32198	2.15e-102
LOC-Os03g15340		LOC-Os03g15340	-2.05773	0.00086649	LOC-Os01g50870	2.12764	1.64e-10	LOC-Os11g24610	2.25635	7.07e-51	LOC-Os09g31040	2.10024	3.22e-94	LOC-Os04g47120	-2.12976	7.81e-06	LOC-Os03g08880	2.31153	4.09e-102
LOC-Os02g47140		LOC-Os02g47140	-2.14003	0.00104433	LOC-Os07g28400	2.12672	2.16e-10	LOC-Os01g40650	2.23888	1.3e-50	LOC-Os03g16980	2.10434	9.36e-95	LOC-Os06g47840	-2.15091	7.86e-06	LOC-Os11g35310	2.31076	4.31e-102
LOC-Os09g39500		LOC-Os09g39500	-2.21555	0.00109051	LOC-Os10g27174	2.12202	2.34e-10	LOC-Os06g40040	2.22573	1.72e-50	LOC-Os12g24020	2.11677	5.59e-95	LOC-Os01g09080	-2.15688	7.91e-06	LOC-Os10g40620	2.30741	2.66e-101
LOC-Os10g34180		LOC-Os10g34180	-2.22345	0.00136458	LOC-Os09g31040	2.1106	3.18e-10	LOC-Os07g07610	2.22103	1.79e-50	LOC-Os08g02120	2.11851	4.25e-95	LOC-Os01g02010	-2.16479	8.18e-06	LOC-Os04g58860	2.29678	5.26e-101
LOC-Os09g32520		LOC-Os09g32520	-2.28889	0.00150558	LOC-Os08g03290	2.09198	3.81e-10	LOC-Os03g59720	2.21325	7.02e-50	LOC-Os03g60260	2.12707	5.79e-96	LOC-Os08g45010	-2.17136	8.46e-06	LOC-Os01g48130	2.2965	7.01e-99
LOC-Os12g33300		LOC-Os12g33300	-2.34624	0.00169776	LOC-Os04g39980	2.09177	4.56e-10	LOC-Os08g31228	2.20539	7.23e-50	LOC-Os01g65880	2.1294	1.86e-98	LOC-Os09g38510	-2.17629	9.04e-06	LOC-Os07g10770	2.28949	1.65e-98
LOC-Os04g45590		LOC-Os04g45590	-2.36104	0.00188167	LOC-Os01g62230	2.08165	5.95e-10	LOC-Os07g33997	2.20522	7.89e-50	LOC-Os07g40940	2.14647	8.33e-99	LOC-Os09g25460	-2.18718	9.19e-06	LOC-Os09g30486	2.28381	1.94e-98
LOC-Os07g44460		LOC-Os07g44460	-2.36553	0.00188513	LOC-Os06g06290	2.07883	5.98e-10	LOC-Os04g27860	2.20203	3.21e-49	LOC-Os10g38580	2.14958	2.59e-99	LOC-Os06g06180	-2.19706	9.52e-06	LOC-Os06g04070	2.28091	3.1e-98
LOC-Os01g55820		LOC-Os01g55820	-2.37932	0.0019532	LOC-Os02g37330	2.07464	6.19e-10	LOC-Os08g02410	2.20056	5.42e-49	LOC-Os01g71970	2.15026	1.71e-99	LOC-Os07g40000	-2.20509	9.7e-06	LOC-Os10g38880	2.27732	1.58e-96
LOC-Os10g40620		LOC-Os10g40620	-2.41037	0.00200425	LOC-Os01g61500	2.06956	6.86e-10	LOC-Os03g58050	2.19683	2.31e-48	LOC-Os02g44630	2.15818	1.15e-99	LOC-Os03g16040	-2.21374	9.89e-06	LOC-Os01g15970	2.27197	9.99e-96
LOC-Os06g06340		LOC-Os06g06340	-2.44941	0.00242929	LOC-Os01g58310	2.05605	7.34e-10	LOC-Os10g32920	2.19595	8.28e-48	LOC-Os02g34410	2.1785	8.55e-100	LOC-Os03g08710	-2.21825	1.05e-05	LOC-Os05g11910	2.25723	3.13e-94
LOC-Os03g38260		LOC-Os03g38260	-2.45168	0.00245864	LOC-Os06g04210	2.05397	7.65e-10	LOC-Os01g68940	2.18272	6.22e-47	LOC-Os04g53560	2.18529	1.32e-100	LOC-Os08g31860	-2.24425	1.06e-05	LOC-Os03g46660	2.25713	2.4e-92
LOC-Os08g38170		LOC-Os08g38170	-2.46518	0.00254929	LOC-Os03g14570	2.04198	9.71e-10	LOC-Os07g02210	2.17689	6.48e-47	LOC-Os06g32990	2.1866	7.32e-101	LOC-Os04g43760	-2.24551	1.07e-05	LOC-Os08g32080	2.2526	2.79e-92
LOC-Os09g10010		LOC-Os09g10010	-2.52722	0.00277957	LOC-Os06g34790	2.03165	1.07e-09	LOC-Os12g43370	2.17413	1.04e-46	LOC-Os05g11900	2.18968	3.5e-102	LOC-Os01g15610	-2.24677	1.12e-05	LOC-Os07g14850	2.25151	4.47e-91
LOC-Os02g32760		LOC-Os02g32760	-2.59236	0.00292834	LOC-Os03g60760	2.02441	1.25e-09	LOC-Os05g37330	2.17265	1.12e-46	LOC-Os11g30910	2.19212	1.74e-102	LOC-Os06g07040	-2.26368	1.23e-05	LOC-Os01g16890	2.25033	1.35e-90
LOC-Os08g39500		LOC-Os08g39500	-2.63474	0.0033258	LOC-Os07g47620	2.01456	1.52e-09	LOC-Os06g46799	2.16491	1.52e-46	LOC-Os07g06590	2.19616	1.85e-103	LOC-Os01g73160	-2.27018	1.25e-05	LOC-Os05g41990	2.24685	2.48e-90
LOC-Os03g27260		LOC-Os03g27260	-2.725	0.00363267	LOC-Os11g04560	2.0142	1.61e-09	LOC-Os03g08020	2.15561	2.03e-46	LOC-Os09g31000	2.1997	9.51e-104	LOC-Os08g42800	-2.27362	1.31e-05	LOC-Os05g46720	2.24223	4.02e-90
LOC-Os04g39700		LOC-Os04g39700	-2.73933	0.00483253	LOC-Os04g28990	2.01118	1.97e-09	LOC-Os11g42960	2.14569	7.53e-46	LOC-Os09g21210	2.21767	2.56e-104	LOC-Os09g19790	-2.2742	1.37e-05	LOC-Os05g11900	2.23772	1.96e-88
LOC-Os08g24300		LOC-Os08g24300	-2.73934	0.0048769	LOC-Os03g20600	2.00817	2.24e-09	LOC-Os10g28200	2.14553	1.35e-45	LOC-Os01g48710	2.22111	2.05e-104	LOC-Os10g35690	-2.28289	1.39e-05	LOC-Os01g55240	2.21567	2.42e-87
LOC-Os01g54870		LOC-Os01g54870	-2.75324	0.00496164	LOC-Os01g18050	2.00753	2.26e-09	LOC-Os05g47446	2.1342	5.2e-45	LOC-Os01g68589	2.23905	1.98e-104	LOC-Os02g44100	-2.29089	1.41e-05	LOC-Os02g44940	2.20767	2.63e-87
LOC-Os03g18580		LOC-Os03g18580	-2.76772	0.00562532	LOC-Os03g62060	2.0027	2.76e-09	LOC-Os01g13700	2.12052	6.09e-45	LOC-Os06g49770	2.2396	4.44e-105	LOC-Os02g35950	-2.29425	1.43e-05	LOC-Os12g36220	2.20281	7.5e-87
LOC-Os04g39360		LOC-Os04g39360	-2.77154	0.00578284	LOC-Os01g13080	-2.1478	0.0135398	LOC-Os07g44620	2.11362	1.09e-44	LOC-Os07g42520	2.23969	2.23e-105	LOC-Os03g61470	-2.30094	1.46e-05	LOC-Os05g04500	2.19266	1.96e-86
LOC-Os12g02320		LOC-Os12g02320	-2.78021	0.00601722				LOC-Os03g42799	2.1085	1.35e-44	LOC-Os12g13674	2.24028	1.56e-107	LOC-Os01g49290	-2.30171	1.48e-05	LOC-Os08g38170	2.18046	2.12e-86
LOC-Os06g02510		LOC-Os06g02510	-2.78898	0.00663473				LOC-Os03g43020	2.09756	1.93e-44	LOC-Os03g60509	2.2505	7.49e-108	LOC-Os09g20240	-2.31352	1.49e-05	LOC-Os07g03499	2.17677	4.25e-86
LOC-Os06g21480		LOC-Os06g21480	-2.83122	0.00691759				LOC-Os05g39960	2.0956	3.24e-44	LOC-Os01g69100	2.25324	1.44e-108	LOC-Os04g06520	-2.31427	1.49e-05	LOC-Os05g38520	2.17003	9.06e-86
LOC-Os08g31950		LOC-Os08g31950	-2.94901	0.00794362				LOC-Os02g14059	2.09317	7.53e-44	LOC-Os03g05390	2.25363	9.06e-109	LOC-Os01g04950	-2.31787	1.63e-05	LOC-Os06g12310	2.16123	1.22e-85
LOC-Os01g13080		LOC-Os01g13080	-3.00244	0.0083066				LOC-Os12g05430	2.0857	8.61e-44	LOC-Os03g22820	2.25931	1.39e-111	LOC-Os10g41490	-2.31882	1.71e-05	LOC-Os01g09620	2.16082	4.26e-85
LOC-Os02g44470		LOC-Os02g44470	-3.1949	0.00874229				LOC-Os07g37760	2.06945	1.77e-43	LOC-Os03g04000	2.26384	1.05e-111	LOC-Os02g46210	-2.32376	1.72e-05	LOC-Os02g08100	2.15545	8.97e-85
LOC-Os01g47660		LOC-Os01g47660	-3.40099	0.00895203				LOC-Os07g01990	2.06853	4.46e-43	LOC-Os02g33820	2.27147	4.02e-112	LOC-Os01g42030	-2.32554	1.74e-05	LOC-Os07g09680	2.13985	1.54e-84
LOC-Os05g04500		LOC-Os05g04500	-3.43005	0.00980307				LOC-Os07g41350	2.06687	9.33e-43	LOC-Os07g45060	2.27434	3.97e-112	LOC-Os08g32060	-2.32958	1.75e-05	LOC-Os08g35110	2.13165	1.56e-84
LOC-Os04g51630		LOC-Os04g51630	-3.46516	0.00997034				LOC-Os09g39540	2.06581	1.4e-42	LOC-Os02g15700	2.27806	4.75e-117	LOC-Os03g29260	-2.33485	1.8e-05	LOC-Os12g42884	2.11856	2.45e-84
LOC-Os08g17500		LOC-Os08g17500	-3.73128	0.0112803				LOC-Os01g27390	2.05618	1.63e-42	LOC-Os04g45970	2.27923	2.04e-118	LOC-Os01g68589	-2.33566	1.89e-05	LOC-Os12g32620	2.11855	3.63e-84
LOC-Os01g25610		LOC-Os01g25610	-3.75219	0.0113208				LOC-Os08g45040	2.05545	3.3e-42	LOC-Os04g58860	2.28834	3.53e-120	LOC-Os03g15240	-2.33891	1.96e-05	LOC-Os03g30250	2.11817	8.75e-84
LOC-Os06g38960								LOC-Os01g22490	2.05251	6.01e-42	LOC-Os03g13140	2.28915	2.14e-120	LOC-Os11g47630	-2.34488	1.98e-05	LOC-Os08g44210	2.1171	1.29e-82
LOC-Os10g32980								LOC-Os03g05260	2.05073	1.83e-41	LOC-Os05g38660	2.30055	1.73e-120	LOC-Os03g18510	-2.34602	2.09e-05	LOC-Os09g15044	2.10817	3.2e-82
LOC-Os03g16980								LOC-Os06g46700	2.04766	2.26e-41	LOC-Os01g11600	2.30157	1.18e-120	LOC-Os03g13200	-2.34963	2.11e-05	LOC-Os03g59210	2.1064	3.28e-82
LOC-Os09g25490								LOC-Os01g69250	2.04702	2.57e-41	LOC-Os10g26680	2.31462	1.51e-122	LOC-Os11g37080	-2.35107	2.12e-05	LOC-Os05g35460	2.10438	5.68e-82
LOC-Os01g54620								LOC-Os02g42320	2.03714	2.77e-41	LOC-Os05g37060	2.31938	9.65e-123	LOC-Os05g39054	-2.35153	2.16e-05	LOC-Os01g68890	2.10087	8.14e-82
LOC-Os06g22960								LOC-Os03g21940	2.0364	3.48e-41	LOC-Os07g03499	2.32111	2.04e-123	LOC-Os03g04770	-2.35577	2.25e-05	LOC-Os10g39140	2.08412	4.71e-81
LOC-Os05g04380								LOC-Os10g28050	2.02647	3.77e-41	LOC-Os03g14880	2.32869	6.66e-126	LOC-Os07g19190	-2.36182	2.38e-05	LOC-Os09g31080	2.07725	1.74e-80
LOC-Os02g41590								LOC-Os03g38120	2.02228	4.81e-41	LOC-Os07g09970	2.3371	3.35e-127	LOC-Os07g08790	-2.36633	2.43e-05	LOC-Os01g45730	2.07562	3.49e-80
LOC-Os01g18050								LOC-Os05g41110	2.00924	5.61e-41	LOC-Os03g25280	2.34719	6.71e-128	LOC-Os02g15610	-2.36831	2.5e-05	LOC-Os06g40170	2.06452	1.5e-79
LOC-Os03g51600								LOC-Os06g05670	2.00664	6.03e-41	LOC-Os02g44080	2.34881	3.06e-129	LOC-Os01g41880	-2.37324	2.51e-05	LOC-Os07g33997	2.0639	1.79e-79
LOC-Os11g14220								LOC-Os11g47809	-2.00203	2.73e-06	LOC-Os03g52860	2.35011	6.8e-131	LOC-Os11g07680	-2.38256	2.51e-05	LOC-Os02g52670	2.05233	8.32e-79
LOC-Os08g02120								LOC-Os06g11030	-2.00274	2.81e-06	LOC-Os03g01309	2.35821	1.47e-131	LOC-Os01g46380	-2.38562	2.56e-05	LOC-Os03g50030	2.04834	9.61e-79
LOC-Os03g18130								LOC-Os07g10440	-2.00282	2.84e-06	LOC-Os03g29190	2.35984	1.22e-131	LOC-Os06g35730	-2.39144	2.61e-05	LOC-Os03g13540	2.04028	4.7e-78
LOC-Os01g25540								LOC-Os10g37190	-2.00541	2.85e-06	LOC-Os06g38960	2.36154	1.09e-131	LOC-Os07g10440	-2.3915	2.64e-05	LOC-Os03g17480	2.03445	2.46e-77
LOC-Os07g07930								LOC-Os10g41960	-2.00889	2.89e-06	LOC-Os12g38360	2.36257	2.32e-132	LOC-Os10g42090	-2.41731	2.75e-05	LOC-Os03g11420	2.02498	3.44e-77
LOC-Os07g45060								LOC-Os01g50870	-2.01241	2.92e-06	LOC-Os11g26860	2.37222	1.05e-133	LOC-Os02g57250	-2.42074	2.77e-05	LOC-Os01g71830	2.02467	6.03e-77
LOC-Os11g06720								LOC-Os03g01900	-2.02262	2.92e-06	LOC-Os01g55240	2.38723	4.44e-134	LOC-Os06g22290	-2.4264	2.79e-05	LOC-Os02g06700	2.02131	1.11e-76
LOC-Os01g59150								LOC-Os06g06360	-2.02593	2.93e-06	LOC-Os02g41590	2.41168	3.9e-134	LOC-Os07g43020	-2.43379	2.8e-05	LOC-Os07g46852	2.01685	6.34e-76
LOC-Os01g61500								LOC-Os01g03330	-2.02637	2.98e-06	LOC-Os11g41150	2.41209	2.4e-136	LOC-Os08g03350	-2.43973	2.8e-05	LOC-Os06g01304	2.01375	8.23e-76
LOC-Os07g44280								LOC-Os04g56040	-2.02823	3.17e-06	LOC-Os11g07670	2.41402	2.55e-141	LOC-Os02g10080	-2.44038	2.82e-05	LOC-Os03g01300	2.0034	1.04e-75
LOC-Os06g09450								LOC-Os09g25070	-2.02971	3.18e-06	LOC-Os03g14050	2.42321	4.14e-145	LOC-Os02g10810	-2.44107	2.84e-05	LOC-Os07g38130	2.00037	1.83e-75
LOC-Os12g42876								LOC-Os04g31610	-2.03009	3.29e-06	LOC-Os03g18850	2.42773	2.11e-145	LOC-Os04g47450	-2.45634	2.95e-05	LOC-Os03g28410	-2.07125	1.99e-06
LOC-Os04g57560								LOC-Os05g46500	-2.03161	3.29e-06	LOC-Os05g33400	2.44132	1.84e-145	LOC-Os07g34690	-2.46399	3.14e-05	LOC-Os03g25320	-2.08393	4.14e-06
LOC-Os04g42134								LOC-Os06g10810	-2.03264	3.32e-06	LOC-Os02g50810	2.44161	6.65e-146	LOC-Os05g31970	-2.46447	3.26e-05	LOC-Os02g18550	-2.08393	4.36e-06
LOC-Os01g52260								LOC-Os01g04950	-2.03877	3.33e-06	LOC-Os01g02139	2.45395	1.53e-146	LOC-Os07g42450	-2.48162	3.3e-05	LOC-Os02g19640	-2.09651	4.53e-06
LOC-Os04g08350								LOC-Os01g37837	-2.04379	3.42e-06	LOC-Os10g40480	2.47093	4.52e-147	LOC-Os03g28040	-2.48318	3.31e-05	LOC-Os02g39180	-2.09879	4.59e-06
LOC-Os05g04510								LOC-Os04g03920	-2.04384	3.44e-06	LOC-Os10g35110	2.47114	2.84e-147	LOC-Os06g35140	-2.51215	3.32e-05	LOC-Os02g06380	-2.10789	4.64e-06
LOC-Os02g48714								LOC-Os10g33040	-2.04723	3.49e-06	LOC-Os01g50870	2.47709	7.53e-149	LOC-Os01g62430	-2.51268	3.44e-05	LOC-Os01g40870	-2.12122	5.27e-06
LOC-Os07g26690								LOC-Os09g27260	-2.05471	3.53e-06	LOC-Os01g18050	2.49245	3.69e-153	LOC-Os01g52490	-2.52084	3.46e-05	LOC-Os01g10210	-2.14004	6.6e-06
LOC-Os04g16970								LOC-Os04g16970	-2.05636	3.53e-06	LOC-Os05g04440	2.49649	1.59e-153	LOC-Os08g39330	-2.52431	3.52e-05	LOC-Os05g12640	-2.14081	7.61e-06
LOC-Os12g13380								LOC-Os04g02560	-2.05683	3.57e-06	LOC-Os06g35520	2.49665	8.28e-155	LOC-Os03g58204	-2.52513	3.69e-05	LOC-Os11g16990	-2.16469	8.88e-06
LOC-Os04g16450								LOC-Os02g50374	-2.05896	3.59e-06	LOC-Os04g49954	2.49819	7.99e-155	LOC-Os05g51830	-2.5284	4.12e-05	LOC-Os08g16050	-2.18216	9.2e-06
LOC-Os04g33190								LOC-Os01g46380	-2.06026	3.62e-06	LOC-Os01g72340	2.49914	8.26e-156	LOC-Os12g41930	-2.5285	4.54e-05	LOC-Os12g38170	-2.21219	1.19e-05
LOC-Os06g08080								LOC-Os11g31060	-2.06146	3.74e-06	LOC-Os01g66150	2.50911	2.56e-156	LOC-Os01g16146	-2.52944	4.67e-05	LOC-Os01g03680	-2.22966	1.47e-05
LOC-Os02g40840								LOC-Os08g43360	-2.06741	3.88e-06	LOC-Os11g04480	2.52692	1.04e-156	LOC-Os07g47580	-2.53867	4.81e-05	LOC-Os01g73630	-2.24014	1.62e-05
LOC-Os03g03600								LOC-Os04g30780	-2.06896	3.99e-06	LOC-Os09g25490	2.5339	3.24e-158	LOC-Os06g05660	-2.55489	4.88e-05	LOC-Os01g04730	-2.24048	2.24e-05
LOC-Os12g25090								LOC-Os06g34650	-2.06915	4.1e-06	LOC-Os01g15320	2.5342	2.96e-160	LOC-Os09g32532	-2.55503	4.92e-05	LOC-Os05g48850	-2.24649	2.34e-05
LOC-Os03g15460								LOC-Os10g40620	-2.07186	4.11e-06	LOC-Os04g52780	2.53703	1.88e-160	LOC-Os01g72520	-2.57991	4.95e-05	LOC-Os02g28810	-2.26034	2.77e-05
LOC-Os10g20510								LOC-Os03g13520	-2.07765	4.32e-06	LOC-Os07g07860	2.5372	9.73e-161	LOC-Os11g05370	-2.5857	4.96e-05	LOC-Os12g21798	-2.27156	4.45e-05
LOC-Os04g02530								LOC-Os09g17840	-2.0781	4.39e-06	LOC-Os03g07590	2.53805	2.46e-165	LOC-Os02g53420	-2.58605	4.99e-05	LOC-Os06g37440	-2.28082	4.92e-05
LOC-Os12g31780								LOC-Os07g32510	-2.08319	4.47e-06	LOC-Os01g08130	2.54574	6.1e-166	LOC-Os03g16350	-2.606	5.12e-05	LOC-Os04g53580	-2.29324	5.21e-05
LOC-Os10g40700								LOC-Os11g47630	-2.08468	4.47e-06	LOC-Os06g03580	2.55709	2.08e-166	LOC-Os09g31080	-2.61467	5.16e-05	LOC-Os03g08440	-2.3129	5.26e-05
LOC-Os05g06500								LOC-Os03g61810	-2.08763	4.48e-06	LOC-Os06g33880	2.59051	1.63e-167	LOC-Os03g29740	-2.61731	5.21e-05	LOC-Os02g09220	-2.34582	5.55e-05
LOC-Os04g42090								LOC-Os06g45660	-2.08815	4.55e-06	LOC-Os04g53740	2.59225	2.62e-169	LOC-Os10g02394	-2.6212	5.85e-05	LOC-Os09g34320	-2.36078	8.82e-05
LOC-Os04g47220								LOC-Os08g38170	-2.09089	4.62e-06	LOC-Os03g46660	2.59469	1.01e-169	LOC-Os03g02420	-2.63001	6e-05	LOC-Os09g15790	-2.40702	0.000117601
LOC-Os03g49440								LOC-Os10g40710	-2.09141	4.69e-06	LOC-Os02g08100	2.60348	1.77e-174	LOC-Os08g34280	-2.64104	6.01e-05	LOC-Os06g11650	-2.40917	0.000138515
LOC-Os01g41240								LOC-Os03g03334	-2.09152	4.77e-06	LOC-Os07g47990	2.60409	1.52e-174	LOC-Os03g59700	-2.64361	6.11e-05	LOC-Os01g13120	-2.41391	0.000154766
LOC-Os03g11060								LOC-Os10g22570	-2.09257	4.78e-06	LOC-Os03g25330	2.60443	1.26e-175	LOC-Os01g39780	-2.65007	6.22e-05	LOC-Os01g68580	-2.4237	0.000164284
LOC-Os01g14670								LOC-Os10g25674	-2.09299	4.94e-06	LOC-Os01g27390	2.60741	1.14e-181	LOC-Os07g43670	-2.66126	6.22e-05	LOC-Os08g39330	-2.44518	0.000164564
LOC-Os09g36350								LOC-Os02g50830	-2.09854	4.96e-06	LOC-Os04g42620	2.61982	5.61e-182	LOC-Os01g45730	-2.68498	6.3e-05	LOC-Os02g41904	-2.48258	0.000169432
LOC-Os05g48270								LOC-Os01g55110	-2.09993	5.05e-06	LOC-Os10g32980	2.6342	2.21e-182	LOC-Os12g06260	-2.69424	6.56e-05	LOC-Os07g44460	-2.48705	0.000172904
LOC-Os05g31750								LOC-Os05g46560	-2.10093	5.16e-06	LOC-Os11g47600	2.6403	1.12e-185	LOC-Os02g13990	-2.70745	7.03e-05	LOC-Os01g73160	-2.54545	0.000175287
LOC-Os01g09880								LOC-Os06g07600	-2.10345	5.24e-06	LOC-Os03g51600	2.64472	4.65e-187	LOC-Os07g26744	-2.71699	7.32e-05	LOC-Os01g52490	-2.57558	0.000222424
LOC-Os03g60509								LOC-Os04g55610	-2.10698	5.26e-06	LOC-Os06g05930	2.6507	5.75e-198	LOC-Os01g56420	-2.72924	7.34e-05	LOC-Os06g45370	-2.5878	0.000246481
LOC-Os11g41150								LOC-Os03g04770	-2.109	5.63e-06	LOC-Os03g49380	2.65142	1.58e-201	LOC-Os12g07010	-2.73292	8.02e-05	LOC-Os06g48170	-2.61046	0.000265947
LOC-Os06g19070								LOC-Os09g01690	-2.11522	5.64e-06	LOC-Os04g43760	2.65237	2.25e-208	LOC-Os11g21296	-2.7559	8.09e-05	LOC-Os03g22180	-2.66744	0.00026773
LOC-Os08g06550								LOC-Os04g54810	-2.12102	5.82e-06	LOC-Os11g02350	2.66967	1.64e-209	LOC-Os03g25280	-2.75826	8.25e-05	LOC-Os05g48220	-2.76584	0.000291698
LOC-Os04g01300								LOC-Os11g47600	-2.12471	5.92e-06	LOC-Os07g35480	2.67699	3.04e-210	LOC-Os01g33450	-2.75846	8.3e-05	LOC-Os02g18430	-2.77	0.000334526
LOC-Os10g16974								LOC-Os02g13130	-2.14303	6.33e-06	LOC-Os04g53710	2.67886	5.04e-211	LOC-Os03g08930	-2.75949	8.49e-05	LOC-Os07g26460	-2.78003	0.000337198
LOC-Os03g27010								LOC-Os04g44500	-2.14321	6.41e-06	LOC-Os12g36220	2.68055	1.88e-211	LOC-Os03g57520	-2.76652	8.58e-05	LOC-Os11g37080	-2.80065	0.00033762
LOC-Os03g26820								LOC-Os06g33970	-2.14493	6.46e-06	LOC-Os08g31340	2.74896	3.25e-212	LOC-Os08g33710	-2.76988	8.69e-05	LOC-Os03g04210	-2.86686	0.000345692
LOC-Os03g52630								LOC-Os10g28610	-2.14643	6.69e-06	LOC-Os07g07790	2.76676	1.82e-212	LOC-Os01g05610	-2.77173	8.74e-05	LOC-Os01g15610	-2.87495	0.000350078
LOC-Os04g50970								LOC-Os03g16020	-2.14949	6.78e-06	LOC-Os01g54620	2.8037	4.11e-213	LOC-Os02g50374	-2.78058	8.73e-05	LOC-Os10g40614	-2.9209	0.000490868
LOC-Os06g27560								LOC-Os11g02240	-2.14979	6.86e-06	LOC-Os12g02300	2.82078	8.42e-214	LOC-Os09g17152	-2.78947	9.12e-05	LOC-Os06g01920	-2.92435	0.000495539
LOC-Os07g37320								LOC-Os05g45070	-2.15074	6.87e-06	LOC-Os05g04380	2.8708	8.78e-219	LOC-Os09g31031	-2.80826	9.14e-05	LOC-Os05g51830	-3.01076	0.000739245
LOC-Os04g33450								LOC-Os09g23590	-2.15449	6.97e-06	LOC-Os01g02160	2.90401	9.5e-222	LOC-Os03g30250	-2.82259	9.42e-05	LOC-Os06g04450	-3.03349	0.00121824
LOC-Os10g41410								LOC-Os10g25900	-2.15866	6.99e-06	LOC-Os01g25560	2.96371	2e-224	LOC-Os02g29774	-2.82824	9.93e-05	LOC-Os01g62350	-3.04106	0.00124838
LOC-Os01g24550								LOC-Os01g22500	-2.16801	7.18e-06	LOC-Os03g01300	2.97662	6.36e-228	LOC-Os01g48710	-2.83276	9.98e-05	LOC-Os03g14150	-3.10067	0.00130808
LOC-Os04g56160								LOC-Os04g49550	-2.18062	7.29e-06	LOC-Os05g42190	3.0433	7.66e-231	LOC-Os09g13650	-2.83702	0.00010655	LOC-Os01g49290	-3.10213	0.00168838
LOC-Os04g55850								LOC-Os02g35500	-2.1815	7.32e-06	LOC-Os12g42876	3.06228	1.38e-238	LOC-Os02g52940	-2.8516	0.000107096	LOC-Os01g06990	-3.11622	0.00220084
LOC-Os01g02010								LOC-Os07g01440	-2.1905	7.45e-06	LOC-Os10g40430	3.07872	6.48e-239	LOC-Os03g09250	-2.87064	0.000109733	LOC-Os09g32532	-3.2942	0.00225547
LOC-Os12g40890								LOC-Os03g57200	-2.19228	7.54e-06	LOC-Os03g62060	3.10057	2.38e-244	LOC-Os11g03920	-2.87231	0.000116469	LOC-Os01g10400	-3.3418	0.00336473
LOC-Os01g48130								LOC-Os04g32110	-2.19367	7.72e-06	LOC-Os07g18750	3.1178	1.74e-245	LOC-Os05g37060	-2.87398	0.000117746	LOC-Os07g01420	-3.35322	0.00412436
LOC-Os07g10770								LOC-Os05g30530	-2.19625	7.75e-06	LOC-Os02g43660	3.12833	1.45e-255	LOC-Os01g62350	-2.88059	0.000118474	LOC-Os10g42750	-3.37849	0.00445173
LOC-Os09g30486								LOC-Os03g29850	-2.19708	7.94e-06	LOC-Os06g02420	3.23112	1.03e-255	LOC-Os08g27090	-2.88145	0.000122967	LOC-Os10g06680	-3.38112	0.006475
LOC-Os06g04070								LOC-Os01g72360	-2.19969	8.26e-06	LOC-Os02g09490	3.26459	1.09e-256	LOC-Os02g35500	-2.88215	0.000125046	LOC-Os03g19330	-3.38619	0.00679274
LOC-Os10g38880								LOC-Os03g56410	-2.20441	8.27e-06	LOC-Os10g22590	3.27007	7.25e-264	LOC-Os09g17840	-2.88787	0.000130544	LOC-Os01g15810	-3.5861	0.00991498
LOC-Os01g15970								LOC-Os11g43620	-2.20469	8.4e-06	LOC-Os11g42960	3.34573	2.44e-264	LOC-Os11g01600	-2.88891	0.000131219	LOC-Os12g41600	-3.58683	0.0120533
LOC-Os05g11910								LOC-Os01g11600	-2.20718	8.43e-06	LOC-Os06g46799	3.4279	6.9e-265	LOC-Os11g30810	-2.89417	0.000132097	LOC-Os01g11750	-3.61502	0.012444
LOC-Os08g32080								LOC-Os02g07110	-2.20769	8.53e-06	LOC-Os07g44280	3.4461	5.54e-267	LOC-Os02g09600	-2.89556	0.000132392	LOC-Os01g65620	-3.66421	0.0150588
LOC-Os07g14850								LOC-Os04g49680	-2.21148	8.53e-06	LOC-Os03g58110	3.47218	8.01e-271	LOC-Os03g10340	-2.91366	0.000138704	LOC-Os09g24370	-3.68376	0.0162637
LOC-Os05g41990								LOC-Os05g01450	-2.21355	8.66e-06	LOC-Os01g52500	3.53275	1.51e-272	LOC-Os01g01660	-2.91482	0.000139955	LOC-Os03g17220	-3.69242	0.0198296
LOC-Os05g46720								LOC-Os11g21296	-2.21792	8.93e-06	LOC-Os01g55830	3.59416	4.69e-276	LOC-Os12g10220	-2.92362	0.000142694
LOC-Os05g11900								LOC-Os06g14470	-2.21918	9.21e-06	LOC-Os05g04510	3.64899	7.31e-297	LOC-Os03g13730	-2.93164	0.00014402
LOC-Os01g55240								LOC-Os03g11210	-2.22434	9.32e-06	LOC-Os01g15830	4.67521	0	LOC-Os01g59570	-2.95299	0.000144907
LOC-Os02g44940								LOC-Os01g70110	-2.22794	1.01e-05	LOC-Os01g18170	4.32673	0	LOC-Os02g09930	-2.95914	0.00014697
LOC-Os07g03499								LOC-Os06g22290	-2.23109	1.04e-05	LOC-Os01g18744	4.30489	0	LOC-Os03g05500	-2.9599	0.000149692
LOC-Os06g12310								LOC-Os06g35140	-2.24457	1.09e-05	LOC-Os10g40510	4.1466	0	LOC-Os07g46350	-2.96919	0.000152507
LOC-Os01g09620								LOC-Os06g02210	-2.24938	1.09e-05	LOC-Os10g40520	4.09622	0	LOC-Os03g13760	-2.98588	0.000152972
LOC-Os02g08100								LOC-Os01g33450	-2.25164	1.15e-05	LOC-Os10g40530	3.95192	0	LOC-Os04g33450	-2.99346	0.000154044
LOC-Os07g09680								LOC-Os03g20290	-2.26742	1.18e-05	LOC-Os12g36210	3.93689	0	LOC-Os05g04450	-3.01757	0.000156168
LOC-Os08g35110								LOC-Os08g30770	-2.27316	1.21e-05	LOC-Os12g36240	3.91934	0	LOC-Os02g14890	-3.04185	0.000158078
LOC-Os12g42884								LOC-Os07g44440	-2.27352	1.24e-05	LOC-Os02g44310	3.90313	0	LOC-Os11g20330	-3.062	0.000161413
LOC-Os12g32620								LOC-Os03g18590	-2.27508	1.25e-05	LOC-Os03g26820	3.88506	0	LOC-Os01g16714	-3.0658	0.00016685
LOC-Os03g30250								LOC-Os10g25170	-2.27562	1.26e-05	LOC-Os03g50030	3.84207	0	LOC-Os04g41540	-3.07112	0.000168569
LOC-Os09g15044								LOC-Os11g38964	-2.27603	1.3e-05	LOC-Os04g31520	3.7872	0	LOC-Os10g41710	-3.07522	0.000169375
LOC-Os03g59210								LOC-Os02g03470	-2.27973	1.33e-05	LOC-Os04g46810	3.77506	0	LOC-Os03g10930	-3.08058	0.000179021
LOC-Os05g35460								LOC-Os04g37670	-2.2856	1.35e-05	LOC-Os07g30970	3.74578	0	LOC-Os02g38190	-3.08211	0.000182162
LOC-Os01g68890								LOC-Os02g31080	-2.29196	1.4e-05	LOC-Os08g06100	3.6608	0	LOC-Os01g71830	-3.08254	0.000191979
LOC-Os10g39140								LOC-Os02g07820	-2.29955	1.49e-05				LOC-Os12g14110	-3.09111	0.000213684
LOC-Os01g45730								LOC-Os04g01290	-2.30092	1.54e-05				LOC-Os01g52010	-3.09564	0.000221888
LOC-Os06g40170								LOC-Os03g50940	-2.33101	1.54e-05				LOC-Os12g35270	-3.09702	0.000224683
LOC-Os03g13540								LOC-Os03g18690	-2.33278	1.55e-05				LOC-Os05g15370	-3.10389	0.000231993
LOC-Os03g17480								LOC-Os02g30210	-2.34223	1.59e-05				LOC-Os10g32550	-3.13125	0.00024008
LOC-Os03g11420								LOC-Os10g32880	-2.34818	1.59e-05				LOC-Os07g38760	-3.1317	0.000246748
LOC-Os01g71830								LOC-Os02g32350	-2.35388	1.6e-05				LOC-Os03g48850	-3.14054	0.000290323
LOC-Os07g46852								LOC-Os06g11450	-2.35657	1.62e-05				LOC-Os08g38710	-3.15385	0.000301355
LOC-Os06g01304								LOC-Os02g29320	-2.35966	1.69e-05				LOC-Os11g43620	-3.1554	0.000325202
LOC-Os03g01300								LOC-Os04g50940	-2.36145	1.7e-05				LOC-Os04g32740	-3.15918	0.000358599
LOC-Os07g38130								LOC-Os05g45270	-2.36325	1.79e-05				LOC-Os02g13980	-3.16868	0.000387639
LOC-Os03g28410								LOC-Os02g36710	-2.36723	1.82e-05				LOC-Os12g36830	-3.17019	0.000392856
LOC-Os03g25320								LOC-Os12g39310	-2.37192	1.82e-05				LOC-Os10g15390	-3.17027	0.000394281
LOC-Os02g18550								LOC-Os04g49620	-2.37284	1.83e-05				LOC-Os12g29340	-3.1753	0.000401542
LOC-Os02g19640								LOC-Os01g02010	-2.38596	1.85e-05				LOC-Os05g04440	-3.19265	0.000416477
LOC-Os02g39180								LOC-Os10g15390	-2.38795	1.89e-05				LOC-Os03g17480	-3.19495	0.000423922
LOC-Os02g06380								LOC-Os05g15370	-2.40082	1.92e-05				LOC-Os05g50230	-3.1954	0.000439701
LOC-Os01g40870								LOC-Os01g37090	-2.40774	2.02e-05				LOC-Os09g11250	-3.20535	0.000443015
LOC-Os01g10210								LOC-Os03g18030	-2.40838	2.06e-05				LOC-Os03g52490	-3.20723	0.000450646
LOC-Os05g12640								LOC-Os01g51700	-2.41708	2.09e-05				LOC-Os07g32510	-3.23888	0.00047683
LOC-Os11g16990								LOC-Os09g31310	-2.41751	2.09e-05				LOC-Os09g27260	-3.24576	0.000486262
LOC-Os08g16050								LOC-Os02g03840	-2.42306	2.13e-05				LOC-Os02g07110	-3.25377	0.000489053
LOC-Os12g38170								LOC-Os01g12650	-2.42655	2.19e-05				LOC-Os01g71050	-3.25473	0.000511323
LOC-Os01g03680								LOC-Os06g45380	-2.42678	2.24e-05				LOC-Os08g05480	-3.25794	0.000523393
LOC-Os01g73630								LOC-Os02g50860	-2.4275	2.28e-05				LOC-Os03g01900	-3.26547	0.00053182
LOC-Os01g04730								LOC-Os06g06290	-2.42782	2.33e-05				LOC-Os02g12760	-3.26885	0.000536633
LOC-Os05g48850								LOC-Os09g32500	-2.43006	2.38e-05				LOC-Os06g49770	-3.27218	0.000564281
LOC-Os02g28810								LOC-Os06g04790	-2.43363	2.4e-05				LOC-Os04g56040	-3.2722	0.000582227
LOC-Os12g21798								LOC-Os02g06480	-2.43421	2.42e-05				LOC-Os03g55280	-3.29331	0.00058693
LOC-Os06g37440								LOC-Os03g22720	-2.43446	2.42e-05				LOC-Os07g09970	-3.29952	0.000594911
LOC-Os04g53580								LOC-Os09g07830	-2.43643	2.48e-05				LOC-Os05g28280	-3.308	0.000598558
LOC-Os03g08440								LOC-Os11g02130	-2.44052	2.55e-05				LOC-Os01g11150	-3.30867	0.000652806
LOC-Os02g09220								LOC-Os02g01030	-2.44612	2.55e-05				LOC-Os05g46560	-3.31484	0.000666288
LOC-Os09g34320								LOC-Os12g29430	-2.44941	2.57e-05				LOC-Os05g30530	-3.33744	0.000672366
LOC-Os09g15790								LOC-Os09g19790	-2.4545	2.6e-05				LOC-Os01g37837	-3.34462	0.000690822
LOC-Os06g11650								LOC-Os12g09640	-2.45637	2.64e-05				LOC-Os06g11030	-3.35724	0.000697098
LOC-Os01g13120								LOC-Os05g31970	-2.45913	2.65e-05				LOC-Os04g44400	-3.3705	0.000702438
LOC-Os01g68580								LOC-Os09g32960	-2.46403	2.72e-05				LOC-Os06g13940	-3.38378	0.000702192
LOC-Os08g39330								LOC-Os08g41790	-2.46843	2.74e-05				LOC-Os02g56130	-3.39224	0.000728626
LOC-Os02g41904								LOC-Os03g28040	-2.46979	2.82e-05				LOC-Os03g14150	-3.40893	0.000748932
LOC-Os01g73160								LOC-Os05g47890	-2.47944	2.85e-05				LOC-Os07g09520	-3.41284	0.000776143
LOC-Os01g52490								LOC-Os01g62430	-2.47999	2.9e-05				LOC-Os04g40700	-3.41377	0.000793623
LOC-Os06g45370								LOC-Os01g62110	-2.48119	2.92e-05				LOC-Os01g16540	-3.43376	0.0008068
LOC-Os06g48170								LOC-Os03g22730	-2.48717	2.92e-05				LOC-Os03g61810	-3.43689	0.000807457
LOC-Os03g22180								LOC-Os06g47320	-2.48867	2.96e-05				LOC-Os11g44680	-3.44647	0.000847969
LOC-Os05g48220								LOC-Os10g02040	-2.49603	3.03e-05				LOC-Os08g31250	-3.44742	0.00101077
LOC-Os02g18430								LOC-Os02g41680	-2.50501	3.06e-05				LOC-Os02g09220	-3.45707	0.0010171
LOC-Os07g26460								LOC-Os01g16540	-2.50676	3.08e-05				LOC-Os08g42750	-3.46096	0.00105281
LOC-Os11g37080								LOC-Os08g33710	-2.5165	3.09e-05				LOC-Os02g36710	-3.46645	0.00105594
LOC-Os03g04210								LOC-Os06g06900	-2.53047	3.4e-05				LOC-Os01g39010	-3.47421	0.0010866
LOC-Os01g15610								LOC-Os02g43660	-2.53362	3.43e-05				LOC-Os03g22730	-3.49396	0.00110971
LOC-Os10g40614								LOC-Os06g38660	-2.53802	3.43e-05				LOC-Os08g37960	-3.49681	0.00111338
LOC-Os06g01920								LOC-Os11g34390	-2.54356	3.46e-05				LOC-Os05g48290	-3.4985	0.0011266
LOC-Os05g51830								LOC-Os07g09520	-2.5504	3.51e-05				LOC-Os02g47850	-3.49993	0.00120785
LOC-Os06g04450								LOC-Os08g33630	-2.55375	3.54e-05				LOC-Os12g37900	-3.50243	0.00120958
LOC-Os01g62350								LOC-Os02g37150	-2.5559	3.56e-05				LOC-Os03g31480	-3.50385	0.00121087
LOC-Os03g14150								LOC-Os11g37700	-2.56007	3.71e-05				LOC-Os06g50950	-3.51263	0.0012561
LOC-Os01g49290								LOC-Os05g28730	-2.56542	3.7e-05				LOC-Os04g58055	-3.51695	0.00127229
LOC-Os01g06990								LOC-Os01g72889	-2.56982	3.71e-05				LOC-Os12g38270	-3.52089	0.00131705
LOC-Os09g32532								LOC-Os01g50200	-2.57347	3.83e-05				LOC-Os12g32380	-3.52109	0.00135169
LOC-Os01g10400								LOC-Os12g43670	-2.57365	3.83e-05				LOC-Os01g14980	-3.52155	0.00136251
LOC-Os07g01420								LOC-Os08g42420	-2.58156	3.86e-05				LOC-Os01g08130	-3.53322	0.00137235
LOC-Os10g42750								LOC-Os04g38950	-2.58257	3.88e-05				LOC-Os10g21670	-3.53836	0.00140661
LOC-Os10g06680								LOC-Os03g10050	-2.58499	3.89e-05				LOC-Os06g47544	-3.53995	0.00144431
LOC-Os03g19330								LOC-Os05g03030	-2.58606	3.97e-05				LOC-Os06g06900	-3.54007	0.00146828
LOC-Os01g15810								LOC-Os04g59550	-2.60171	3.98e-05				LOC-Os02g46130	-3.54009	0.00149504
LOC-Os12g41600								LOC-Os01g60730	-2.60292	4.04e-05				LOC-Os01g55340	-3.5417	0.00156265
LOC-Os01g11750								LOC-Os06g03520	-2.6091	4.09e-05				LOC-Os12g38170	-3.56123	0.00157461
LOC-Os01g65620								LOC-Os03g26820	-2.61111	4.1e-05				LOC-Os06g38660	-3.56405	0.0016221
LOC-Os09g24370								LOC-Os03g15460	-2.61288	4.12e-05				LOC-Os01g67090	-3.56658	0.00162659
LOC-Os03g17220								LOC-Os01g32800	-2.61501	4.33e-05				LOC-Os02g54880	-3.56879	0.00166868
LOC-Os03g41130								LOC-Os08g35190	-2.61705	4.42e-05				LOC-Os03g33090	-3.5761	0.00169967
LOC-Os04g59260								LOC-Os06g31210	-2.61768	4.43e-05				LOC-Os06g11490	-3.57637	0.00176791
LOC-Os02g17880								LOC-Os07g33784	-2.62105	4.49e-05				LOC-Os10g06680	-3.57957	0.00177514
LOC-Os03g61590								LOC-Os01g07950	-2.63355	4.54e-05				LOC-Os03g21830	-3.58037	0.00182466
LOC-Os06g50980								LOC-Os06g35520	-2.64365	4.55e-05				LOC-Os05g35580	-3.58223	0.00186181
LOC-Os06g43600								LOC-Os03g05300	-2.64625	4.57e-05				LOC-Os05g45270	-3.58317	0.00190675
LOC-Os04g41900								LOC-Os05g38150	-2.64632	4.58e-05				LOC-Os01g02160	-3.58642	0.00193011
LOC-Os03g13150								LOC-Os07g36504	-2.65265	4.8e-05				LOC-Os02g06480	-3.59521	0.00212845
LOC-Os10g03400								LOC-Os08g21660	-2.65811	4.93e-05				LOC-Os11g38964	-3.60105	0.00220684
LOC-Os03g07510								LOC-Os06g02380	-2.67755	4.98e-05				LOC-Os04g39010	-3.60984	0.00225752
LOC-Os05g05060								LOC-Os07g33650	-2.68349	5.31e-05				LOC-Os06g14530	-3.62392	0.0022925
LOC-Os12g05380								LOC-Os03g57520	-2.69441	5.35e-05				LOC-Os07g45290	-3.62859	0.00234699
LOC-Os03g17870								LOC-Os11g05730	-2.69616	5.44e-05				LOC-Os01g47600	-3.63086	0.00248648
LOC-Os05g40010								LOC-Os11g09280	-2.70452	5.64e-05				LOC-Os01g65620	-3.63744	0.00250059
LOC-Os02g05830								LOC-Os05g13950	-2.71635	5.86e-05				LOC-Os11g02130	-3.63811	0.00250055
LOC-Os04g28250								LOC-Os05g49150	-2.71917	6.06e-05				LOC-Os04g45590	-3.64066	0.00259905
LOC-Os11g02054								LOC-Os03g36560	-2.72169	6.2e-05				LOC-Os01g48130	-3.64187	0.00272591
LOC-Os08g04210								LOC-Os07g06830	-2.72179	6.22e-05				LOC-Os11g26760	-3.64407	0.00274854
LOC-Os10g07450								LOC-Os02g47850	-2.72419	6.41e-05				LOC-Os10g36690	-3.64546	0.00283927
LOC-Os04g46910								LOC-Os04g33030	-2.72963	6.52e-05				LOC-Os06g02380	-3.65787	0.00287956
LOC-Os02g15540								LOC-Os01g23680	-2.73206	6.53e-05				LOC-Os04g56760	-3.65983	0.00291723
LOC-Os01g07060								LOC-Os02g58230	-2.74492	6.56e-05				LOC-Os07g44590	-3.66142	0.0029184
LOC-Os01g43610								LOC-Os03g21830	-2.75614	6.64e-05				LOC-Os09g32500	-3.66311	0.00292444
LOC-Os06g46740								LOC-Os01g71740	-2.75957	6.88e-05				LOC-Os05g01450	-3.66323	0.00295581
LOC-Os01g71170								LOC-Os03g17100	-2.76309	6.96e-05				LOC-Os04g58640	-3.6702	0.00297993
LOC-Os12g38310								LOC-Os12g12880	-2.76868	7.04e-05				LOC-Os01g16940	-3.67379	0.00303178
LOC-Os09g32964								LOC-Os10g41550	-2.77126	7.21e-05				LOC-Os01g09640	-3.68289	0.00332592
LOC-Os03g21970								LOC-Os09g29960	-2.77451	7.59e-05				LOC-Os06g30400	-3.68686	0.00336864
LOC-Os10g39890								LOC-Os02g35000	-2.77574	7.74e-05				LOC-Os01g43250	-3.6941	0.00337934
LOC-Os07g01870								LOC-Os11g01600	-2.77663	7.83e-05				LOC-Os05g49150	-3.7031	0.00345754
LOC-Os05g31000								LOC-Os03g57750	-2.78184	7.86e-05				LOC-Os01g27240	-3.70814	0.00351036
LOC-Os05g06660								LOC-Os02g33590	-2.78268	7.94e-05				LOC-Os05g03030	-3.71008	0.00352605
LOC-Os06g11600								LOC-Os01g41900	-2.79442	7.97e-05				LOC-Os05g47890	-3.71118	0.00354422
LOC-Os12g40115								LOC-Os12g29340	-2.79617	7.97e-05				LOC-Os02g06370	-3.71205	0.00355342
LOC-Os01g10820								LOC-Os12g32380	-2.80181	8.02e-05				LOC-Os03g05640	-3.71642	0.00363834
LOC-Os02g14890								LOC-Os10g39920	-2.80392	8.62e-05				LOC-Os07g08190	-3.72019	0.00364177
LOC-Os10g21670								LOC-Os01g01520	-2.80482	9.01e-05				LOC-Os01g15810	-3.72049	0.00365428
LOC-Os12g02370								LOC-Os04g32920	-2.80958	9.02e-05				LOC-Os05g13950	-3.72721	0.00378772
LOC-Os05g38880								LOC-Os01g72520	-2.81015	9.29e-05				LOC-Os06g16290	-3.72832	0.0038503
LOC-Os03g06120								LOC-Os01g64690	-2.8169	9.42e-05				LOC-Os01g37090	-3.73052	0.00388582
LOC-Os01g50910								LOC-Os05g19600	-2.81713	9.47e-05				LOC-Os07g02460	-3.73186	0.00388548
LOC-Os12g28770								LOC-Os08g01930	-2.82205	9.69e-05				LOC-Os05g01280	-3.73829	0.00390304
LOC-Os02g02160								LOC-Os11g11370	-2.82341	9.75e-05				LOC-Os03g17220	-3.74022	0.00421021
LOC-Os05g07060								LOC-Os12g14080	-2.82364	9.84e-05				LOC-Os10g32880	-3.74843	0.00430058
LOC-Os05g35810								LOC-Os03g64210	-2.82673	9.86e-05				LOC-Os10g13550	-3.75067	0.00440507
LOC-Os07g41600								LOC-Os02g12760	-2.83831	0.000103916				LOC-Os04g33030	-3.755	0.00440803
LOC-Os10g28050								LOC-Os01g43250	-2.83916	0.000104164				LOC-Os06g45660	-3.76294	0.00445232
LOC-Os11g48040								LOC-Os04g48710	-2.84253	0.000105506				LOC-Os09g19350	-3.76316	0.00446591
LOC-Os01g11650								LOC-Os04g58830	-2.84357	0.000112275				LOC-Os08g08570	-3.76364	0.00481218
LOC-Os03g08930								LOC-Os07g48340	-2.84669	0.000113296				LOC-Os01g64690	-3.76693	0.00485957
LOC-Os10g22520								LOC-Os04g31950	-2.84701	0.000117143				LOC-Os04g31950	-3.76771	0.00515322
LOC-Os08g27840								LOC-Os01g68589	-2.87296	0.00011783				LOC-Os04g48710	-3.76875	0.00545423
LOC-Os02g21890								LOC-Os09g29660	-2.87315	0.000119757				LOC-Os08g21660	-3.77026	0.00555466
LOC-Os10g38740								LOC-Os01g72009	-2.87599	0.000120592				LOC-Os06g47320	-3.77059	0.00561113
LOC-Os07g01660								LOC-Os06g44160	-2.87743	0.000121158				LOC-Os01g35580	-3.7749	0.00566735
LOC-Os03g55420								LOC-Os03g07840	-2.88574	0.000129972				LOC-Os04g40680	-3.77834	0.00566859
LOC-Os03g62790								LOC-Os12g10220	-2.89215	0.000138474				LOC-Os03g09840	-3.78144	0.0056774
LOC-Os09g31040								LOC-Os01g19400	-2.89964	0.000140931				LOC-Os11g38050	-3.78161	0.00580328
LOC-Os12g24020								LOC-Os10g38314	-2.90669	0.000146394				LOC-Os04g49620	-3.78592	0.00589285
LOC-Os03g60260								LOC-Os03g30250	-2.91526	0.000147731				LOC-Os10g40460	-3.78777	0.0059678
LOC-Os01g65880								LOC-Os06g16290	-2.91703	0.000150485				LOC-Os02g36414	-3.78839	0.00652247
LOC-Os07g40940								LOC-Os03g27360	-2.92004	0.000151514				LOC-Os12g33300	-3.79059	0.00652581
LOC-Os10g38580								LOC-Os02g32450	-2.92599	0.000152141				LOC-Os05g30860	-3.79143	0.00653933
LOC-Os01g71970								LOC-Os01g54450	-2.92979	0.00015678				LOC-Os02g34830	-3.79305	0.00681573
LOC-Os02g34410								LOC-Os03g29930	-2.93007	0.000160106				LOC-Os03g55120	-3.79723	0.00681794
LOC-Os04g53560								LOC-Os10g26130	-2.93171	0.000160549				LOC-Os08g40610	-3.80804	0.00726708
LOC-Os06g32990								LOC-Os02g03620	-2.93561	0.000168521				LOC-Os01g60270	-3.809	0.00733913
LOC-Os11g30910								LOC-Os12g10650	-2.94904	0.000172409				LOC-Os11g14430	-3.81194	0.00735961
LOC-Os07g06590								LOC-Os06g48850	-2.95362	0.000176483				LOC-Os04g39360	-3.81845	0.00742883
LOC-Os09g31000								LOC-Os03g31290	-2.95492	0.000177332				LOC-Os10g41960	-3.82085	0.00745835
LOC-Os09g21210								LOC-Os01g48130	-2.95871	0.000177564				LOC-Os06g31210	-3.82389	0.00754581
LOC-Os01g48710								LOC-Os08g31860	-2.95897	0.000179053				LOC-Os03g02310	-3.82585	0.00767375
LOC-Os01g68589								LOC-Os02g06760	-2.95921	0.000185227				LOC-Os07g43450	-3.82622	0.00796659
LOC-Os06g49770								LOC-Os03g57130	-2.96617	0.000187489				LOC-Os04g01290	-3.82679	0.00808113
LOC-Os07g42520								LOC-Os09g38340	-2.96827	0.000187969				LOC-Os12g25490	-3.8269	0.00823725
LOC-Os12g13674								LOC-Os07g09450	-2.98187	0.000198476				LOC-Os03g24930	-3.82729	0.00828119
LOC-Os01g69100								LOC-Os02g50470	-2.98824	0.000206611				LOC-Os12g36850	-3.82984	0.00830036
LOC-Os03g05390								LOC-Os02g20850	-2.99523	0.000212813				LOC-Os08g32690	-3.83012	0.00848779
LOC-Os03g22820								LOC-Os04g31820	-2.9959	0.000214247				LOC-Os01g56240	-3.83103	0.00913866
LOC-Os03g04000								LOC-Os09g26960	-3.00137	0.000218374				LOC-Os05g42110	-3.83134	0.00914744
LOC-Os02g33820								LOC-Os04g33450	-3.00172	0.000222444				LOC-Os03g17910	-3.83242	0.0093213
LOC-Os04g45970								LOC-Os05g45740	-3.00856	0.000225686				LOC-Os04g30780	-3.83644	0.00991497
LOC-Os03g13140								LOC-Os01g60170	-3.01009	0.000226869				LOC-Os02g38230	-3.83981	0.0100623
LOC-Os05g38660								LOC-Os03g15960	-3.01941	0.000229114				LOC-Os07g37570	-3.84469	0.0103445
LOC-Os01g11600								LOC-Os02g35170	-3.02308	0.000231976				LOC-Os12g37850	-3.84483	0.0105448
LOC-Os10g26680								LOC-Os01g16940	-3.02317	0.000233747				LOC-Os11g36050	-3.8453	0.0105503
LOC-Os05g37060								LOC-Os12g44150	-3.04314	0.000234415				LOC-Os04g42380	-3.85188	0.0105849
LOC-Os03g14880								LOC-Os07g37570	-3.05643	0.000235941				LOC-Os02g45200	-3.85848	0.010823
LOC-Os07g09970								LOC-Os03g28190	-3.06126	0.000242197				LOC-Os12g14080	-3.85984	0.0109362
LOC-Os03g52860								LOC-Os06g02600	-3.06833	0.000244347				LOC-Os03g26860	-3.86522	0.0112314
LOC-Os03g01309								LOC-Os01g56450	-3.07139	0.000247814				LOC-Os02g18090	-3.87412	0.0114114
LOC-Os03g29190								LOC-Os07g08190	-3.09542	0.000251998				LOC-Os12g10650	-3.88093	0.0114757
LOC-Os12g38360								LOC-Os04g50700	-3.097	0.000254673				LOC-Os06g47350	-3.88495	0.0114881
LOC-Os11g26860								LOC-Os05g42110	-3.1074	0.00025759				LOC-Os03g22740	-3.8882	0.0115372
LOC-Os11g07670								LOC-Os02g39550	-3.11401	0.000262601				LOC-Os04g38900	-3.89773	0.0115765
LOC-Os03g18850								LOC-Os05g34640	-3.12454	0.000263349				LOC-Os02g24354	-3.9	0.0115997
LOC-Os05g33400								LOC-Os10g13550	-3.12626	0.000270441				LOC-Os05g07030	-3.90966	0.0116916
LOC-Os02g50810								LOC-Os11g44680	-3.13466	0.000276071				LOC-Os06g44080	-3.92058	0.0117147
LOC-Os01g02139								LOC-Os10g20510	-3.13517	0.000276703				LOC-Os03g07840	-3.92859	0.011805
LOC-Os10g40480								LOC-Os10g32930	-3.138	0.000282475				LOC-Os06g02600	-3.94339	0.0118098
LOC-Os10g35110								LOC-Os04g56760	-3.15677	0.000293613				LOC-Os01g19400	-3.96036	0.0118387
LOC-Os01g50870								LOC-Os03g22740	-3.1832	0.000301923				LOC-Os07g12110	-3.96076	0.0121157
LOC-Os06g35520								LOC-Os03g55120	-3.18328	0.000306277				LOC-Os01g43020	-3.97661	0.0122456
LOC-Os04g49954								LOC-Os07g47700	-3.18985	0.000307073				LOC-Os04g58830	-3.99732	0.0122901
LOC-Os01g72340								LOC-Os03g51200	-3.19198	0.000308138				LOC-Os09g36490	-4.03915	0.0125001
LOC-Os01g66150								LOC-Os01g45730	-3.19404	0.000315032				LOC-Os04g17050	-4.12484	0.0127203
LOC-Os11g04480								LOC-Os04g59560	-3.19905	0.000317949				LOC-Os02g03870	-4.60754	0.0127457
LOC-Os01g15320								LOC-Os04g46893	-3.19916	0.000319906
LOC-Os04g52780								LOC-Os07g34940	-3.19939	0.000324313
LOC-Os03g07590								LOC-Os06g47350	-3.20573	0.000337089
LOC-Os01g08130								LOC-Os04g58640	-3.21323	0.000337536
LOC-Os06g03580								LOC-Os11g30810	-3.21411	0.00034401
LOC-Os06g33880								LOC-Os03g20870	-3.21766	0.000349189
LOC-Os04g53740								LOC-Os04g38900	-3.22196	0.000364379
LOC-Os07g47990								LOC-Os06g49770	-3.23434	0.000374642
LOC-Os03g25330								LOC-Os02g37070	-3.27521	0.000380398
LOC-Os01g27390								LOC-Os10g40460	-3.27659	0.000380622
LOC-Os04g42620								LOC-Os01g48750	-3.28201	0.000389136
LOC-Os11g47600								LOC-Os07g48730	-3.28628	0.000407972
LOC-Os06g05930								LOC-Os01g59570	-3.30382	0.000416684
LOC-Os03g49380								LOC-Os01g65620	-3.30898	0.000417569
LOC-Os04g43760								LOC-Os05g07030	-3.31385	0.000427692
LOC-Os07g35480								LOC-Os07g41230	-3.31493	0.000435998
LOC-Os08g31340								LOC-Os07g01760	-3.31894	0.000440622
LOC-Os12g02300								LOC-Os01g55270	-3.32084	0.000440913
LOC-Os01g02160								LOC-Os03g38980	-3.32682	0.000443393
LOC-Os01g25560								LOC-Os01g07150	-3.32882	0.000448456
LOC-Os05g42190								LOC-Os11g47500	-3.33666	0.000450109
LOC-Os03g62060								LOC-Os04g17050	-3.33759	0.00045381
LOC-Os07g18750								LOC-Os12g38430	-3.33969	0.000455372
LOC-Os06g02420								LOC-Os02g43519	-3.34399	0.000457693
LOC-Os02g09490								LOC-Os03g09940	-3.36453	0.000464667
LOC-Os11g42960								LOC-Os09g12600	-3.38495	0.000467972
LOC-Os03g58110								LOC-Os02g16030	-3.38911	0.000468733
LOC-Os01g55830								LOC-Os03g07570	-3.39588	0.000473996
LOC-Os01g18170								LOC-Os08g05480	-3.40871	0.000475922
LOC-Os01g18744								LOC-Os12g31490	-3.40952	0.000493485
LOC-Os08g06100								LOC-Os11g14430	-3.40997	0.000500048
LOC-Os02g44870								LOC-Os01g64680	-3.41899	0.00050264
LOC-Os03g59360								LOC-Os10g38670	-3.43652	0.000508737
LOC-Os09g26420								LOC-Os11g36050	-3.44368	0.000521809
LOC-Os04g33110								LOC-Os12g35570	-3.45376	0.000523027
LOC-Os03g55770								LOC-Os03g17480	-3.45565	0.000525816
LOC-Os01g62850								LOC-Os08g31250	-3.46613	0.000540661
LOC-Os04g58190								LOC-Os08g09350	-3.49748	0.000546831
LOC-Os03g08460								LOC-Os03g17910	-3.50008	0.000550866
LOC-Os10g02040								LOC-Os02g06370	-3.50814	0.000557432
LOC-Os04g57760								LOC-Os02g34950	-3.51532	0.000564048
LOC-Os03g29770								LOC-Os05g02880	-3.52343	0.000566407
LOC-Os01g06560								LOC-Os02g10220	-3.5401	0.000601741
LOC-Os05g28740								LOC-Os12g37850	-3.55178	0.000607465
LOC-Os12g04204								LOC-Os05g04820	-3.5551	0.000627788
LOC-Os04g56430								LOC-Os12g37900	-3.55872	0.000629285
LOC-Os01g16140								LOC-Os09g26910	-3.57011	0.00063553
LOC-Os04g52504								LOC-Os08g08570	-3.57144	0.000641439
LOC-Os10g28200								LOC-Os06g06490	-3.57267	0.000643986
LOC-Os04g57770								LOC-Os01g68730	-3.59048	0.000682211
LOC-Os08g25140								LOC-Os05g30860	-3.60118	0.000687742
LOC-Os05g14240								LOC-Os03g02310	-3.62485	0.000704607
LOC-Os11g42550								LOC-Os02g18090	-3.62646	0.000706236
LOC-Os06g05010								LOC-Os02g51620	-3.6279	0.000707717
LOC-Os05g03960								LOC-Os05g11550	-3.66127	0.000721983
LOC-Os07g47790								LOC-Os08g06360	-3.6627	0.000727724
LOC-Os10g39640								LOC-Os03g57990	-3.6631	0.000729046
LOC-Os03g13870								LOC-Os08g40230	-3.67196	0.000746052
LOC-Os09g36600								LOC-Os08g37840	-3.67425	0.0007568
LOC-Os02g19770								LOC-Os03g14150	-3.68204	0.000787482
LOC-Os03g01910								LOC-Os06g02440	-3.70962	0.000801868
LOC-Os03g63140								LOC-Os07g34610	-3.71406	0.000805058
LOC-Os10g18340								LOC-Os10g39170	-3.71407	0.000814812
LOC-Os06g06780								LOC-Os12g07740	-3.7336	0.000814917
LOC-Os05g15770								LOC-Os03g47800	-3.75241	0.000831126
LOC-Os03g60220								LOC-Os07g27930	-3.75723	0.000831304
LOC-Os03g55980								LOC-Os12g25490	-3.77183	0.000839248
LOC-Os02g33550								LOC-Os01g41550	-3.79687	0.000847085
LOC-Os09g15670								LOC-Os11g14010	-3.80665	0.00085524
LOC-Os06g46970								LOC-Os01g35580	-3.8172	0.000864105
LOC-Os12g40180								LOC-Os06g44080	-3.83453	0.000865802
LOC-Os09g18450								LOC-Os06g40050	-3.83513	0.000873056
LOC-Os11g30760								LOC-Os02g44930	-3.86218	0.000880736
LOC-Os01g71230								LOC-Os09g36982	-3.89375	0.000881604
LOC-Os02g42890								LOC-Os08g40610	-3.89817	0.000888923
LOC-Os03g60210								LOC-Os08g10290	-3.9006	0.000915665
LOC-Os07g28400								LOC-Os01g44210	-3.9086	0.00091758
LOC-Os08g03290								LOC-Os03g59020	-3.92706	0.000921842
LOC-Os04g39980								LOC-Os01g52010	-3.93328	0.000986439
LOC-Os01g62230								LOC-Os10g09684	-3.93379	0.000993022
LOC-Os02g37330								LOC-Os10g06680	-3.94378	0.00105059
LOC-Os01g58310								LOC-Os02g34830	-3.94936	0.00105865
LOC-Os06g04210								LOC-Os03g10210	-3.95555	0.00106396
LOC-Os03g14570								LOC-Os03g17140	-3.95691	0.00106619
LOC-Os06g34790								LOC-Os01g62130	-3.96603	0.00109724
LOC-Os03g60760								LOC-Os01g11240	-3.96814	0.00115547
LOC-Os07g47620								LOC-Os04g42380	-3.97611	0.00115771
LOC-Os11g04560								LOC-Os03g18160	-3.97783	0.00118103
LOC-Os04g28990								LOC-Os03g28420	-3.97949	0.00121259
LOC-Os03g20600								LOC-Os04g48730	-3.98841	0.00123912
LOC-Os11g43900								LOC-Os03g13600	-3.99429	0.00124399
LOC-Os03g46770								LOC-Os01g43420	-3.99665	0.00128682
LOC-Os07g03279								LOC-Os04g31520	-4.01775	0.0013289
LOC-Os06g48780								LOC-Os07g38130	-4.02057	0.00139246
LOC-Os03g22950								LOC-Os09g13650	-4.02277	0.00142524
LOC-Os11g11390								LOC-Os06g35814	-4.0312	0.00147771
LOC-Os03g08024								LOC-Os09g32274	-4.04625	0.00147753
LOC-Os04g02670								LOC-Os11g34230	-4.05615	0.00147945
LOC-Os02g08090								LOC-Os02g37870	-4.05919	0.00148302
LOC-Os01g34614								LOC-Os02g38060	-4.06534	0.00148333
LOC-Os02g20280								LOC-Os01g15810	-4.07908	0.00152979
LOC-Os10g34802								LOC-Os01g02930	-4.08181	0.00156502
LOC-Os03g61680								LOC-Os11g34350	-4.09427	0.00158503
LOC-Os05g05560								LOC-Os05g35580	-4.10753	0.00158738
LOC-Os07g28644								LOC-Os07g02460	-4.10761	0.00160218
LOC-Os01g59440								LOC-Os08g25090	-4.11131	0.00160551
LOC-Os08g42000								LOC-Os10g32700	-4.11181	0.00161366
LOC-Os02g32030								LOC-Os02g24354	-4.13264	0.00164913
LOC-Os03g20630								LOC-Os03g42440	-4.13715	0.00164956
LOC-Os05g28290								LOC-Os06g36700	-4.14671	0.00165804
LOC-Os07g40580								LOC-Os05g07940	-4.15123	0.00166614
LOC-Os08g27070								LOC-Os03g53910	-4.16322	0.0016834
LOC-Os01g54920								LOC-Os07g36490	-4.16461	0.00169239
LOC-Os04g52180								LOC-Os01g47600	-4.18274	0.00169983
LOC-Os06g45510								LOC-Os07g37110	-4.19929	0.00171163
LOC-Os03g21550								LOC-Os03g39860	-4.22848	0.00177444
LOC-Os06g49490								LOC-Os01g18970	-4.23444	0.0017916
LOC-Os11g47760								LOC-Os03g17450	-4.24831	0.0018151
LOC-Os02g10370								LOC-Os02g58020	-4.27036	0.00184256
LOC-Os01g07810								LOC-Os12g38270	-4.27097	0.00194386
LOC-Os03g22460								LOC-Os04g58055	-4.27528	0.00196252
LOC-Os09g02700								LOC-Os08g32690	-4.28083	0.00199269
LOC-Os12g32950								LOC-Os12g16010	-4.2823	0.00202396
LOC-Os08g33920								LOC-Os08g01740	-4.28557	0.00208048
LOC-Os02g57150								LOC-Os07g12110	-4.3043	0.00208983
LOC-Os05g40820								LOC-Os06g34690	-4.30791	0.00210541
LOC-Os02g54470								LOC-Os03g52390	-4.31167	0.00212036
LOC-Os07g42170								LOC-Os03g13200	-4.32139	0.00217203
LOC-Os07g05580								LOC-Os02g21080	-4.32195	0.00218022
LOC-Os01g41610								LOC-Os01g61990	-4.3241	0.00218574
LOC-Os03g29460								LOC-Os03g16000	-4.32492	0.00219195
LOC-Os02g41650								LOC-Os01g12480	-4.32949	0.0022273
LOC-Os07g41790								LOC-Os03g17220	-4.3445	0.00225354
LOC-Os05g30810								LOC-Os10g18340	-4.35016	0.0022772
LOC-Os02g02960								LOC-Os12g38650	-4.37625	0.00235332
LOC-Os02g37430								LOC-Os02g12690	-4.37921	0.00236521
LOC-Os07g46750								LOC-Os01g62210	-4.38076	0.00237729
LOC-Os03g61990								LOC-Os01g73960	-4.39113	0.00239586
LOC-Os03g58430								LOC-Os08g17500	-4.39243	0.00243921
LOC-Os02g30624								LOC-Os02g03870	-4.39351	0.00250282
LOC-Os06g03486								LOC-Os03g24930	-4.40404	0.00252414
LOC-Os01g05959								LOC-Os05g03540	-4.41793	0.0025678
LOC-Os11g05562								LOC-Os01g67090	-4.43347	0.00257962
LOC-Os10g32970								LOC-Os01g42980	-4.44492	0.00260302
LOC-Os01g16550								LOC-Os01g14790	-4.45055	0.00266641
LOC-Os08g41300								LOC-Os02g01920	-4.45541	0.00273764
LOC-Os02g55640								LOC-Os02g10520	-4.46489	0.00278749
LOC-Os03g18180								LOC-Os10g10244	-4.47617	0.00283932
LOC-Os05g38550								LOC-Os08g44750	-4.49207	0.00286037
LOC-Os07g44740								LOC-Os02g15290	-4.49971	0.00293694
LOC-Os08g01859								LOC-Os01g51300	-4.53423	0.00302501
LOC-Os10g27190								LOC-Os03g25320	-4.53775	0.00304561
LOC-Os03g56241								LOC-Os06g45990	-4.54037	0.0031049
LOC-Os01g16640								LOC-Os01g11150	-4.54314	0.00318433
LOC-Os08g06040								LOC-Os03g22380	-4.54436	0.00322792
LOC-Os03g14450								LOC-Os02g05244	-4.54451	0.0032353
LOC-Os03g22340								LOC-Os04g39360	-4.54625	0.0033247
LOC-Os05g45950								LOC-Os03g26860	-4.56062	0.00345739
LOC-Os01g15979								LOC-Os07g29750	-4.58768	0.0034935
LOC-Os08g44380								LOC-Os06g27970	-4.58803	0.00352423
LOC-Os06g36160								LOC-Os01g10850	-4.59044	0.00354741
LOC-Os11g40140								LOC-Os06g01500	-4.59731	0.0035535
LOC-Os04g37690								LOC-Os03g01309	-4.60049	0.00363068
LOC-Os01g40650								LOC-Os06g11490	-4.60144	0.00364165
LOC-Os06g40040								LOC-Os10g05230	-4.6151	0.0037712
LOC-Os07g07610								LOC-Os02g13980	-4.61708	0.00380942
LOC-Os03g59720								LOC-Os03g61600	-4.62031	0.00381721
LOC-Os08g31228								LOC-Os07g35860	-4.6243	0.00388751
LOC-Os04g27860								LOC-Os04g42940	-4.63539	0.00401137
LOC-Os08g02410								LOC-Os04g02510	-4.63771	0.00401729
LOC-Os01g68940								LOC-Os05g16660	-4.63864	0.00407532
LOC-Os07g02210								LOC-Os06g48960	-4.63966	0.00425193
LOC-Os12g43370								LOC-Os12g09580	-4.64201	0.00427341
LOC-Os05g37330								LOC-Os09g38400	-4.64273	0.00437148
LOC-Os03g08020								LOC-Os04g33200	-4.64731	0.00442677
LOC-Os05g47446								LOC-Os08g41390	-4.65595	0.00458904
LOC-Os01g13700								LOC-Os03g55784	-4.65928	0.0046205
LOC-Os07g44620								LOC-Os03g63410	-4.66121	0.00463553
LOC-Os03g42799								LOC-Os01g38490	-4.66372	0.00470221
LOC-Os03g43020								LOC-Os05g43680	-4.66699	0.00476631
LOC-Os02g14059								LOC-Os04g36890	-4.67045	0.00479101
LOC-Os12g05430								LOC-Os09g15550	-4.67078	0.00483997
LOC-Os07g37760								LOC-Os04g40680	-4.67227	0.00486337
LOC-Os07g01990								LOC-Os01g67141	-4.67281	0.00489867
LOC-Os07g41350								LOC-Os12g41200	-4.67677	0.00496013
LOC-Os09g39540								LOC-Os07g08330	-4.67713	0.00532266
LOC-Os08g45040								LOC-Os02g11750	-4.67944	0.00540432
LOC-Os01g22490								LOC-Os02g20860	-4.68438	0.00549946
LOC-Os03g05260								LOC-Os06g22919	-4.69036	0.00550895
LOC-Os06g46700								LOC-Os06g04000	-4.69744	0.0055423
LOC-Os01g69250								LOC-Os08g23730	-4.69748	0.00555575
LOC-Os02g42320								LOC-Os12g33300	-4.71183	0.00563405
LOC-Os03g21940								LOC-Os09g36790	-4.71659	0.00571462
LOC-Os03g38120								LOC-Os04g52960	-4.72296	0.0057491
LOC-Os05g41110								LOC-Os02g54880	-4.72783	0.00584719
LOC-Os06g05670								LOC-Os07g28480	-4.73307	0.00586462
LOC-Os06g11030								LOC-Os04g33600	-4.73374	0.00595635
LOC-Os07g10440								LOC-Os04g01240	-4.73541	0.00599568
LOC-Os10g37190								LOC-Os09g35670	-4.73632	0.00612656
LOC-Os10g41960								LOC-Os12g04160	-4.73917	0.00626583
LOC-Os03g01900								LOC-Os03g17680	-4.73979	0.00633769
LOC-Os06g06360								LOC-Os02g27960	-4.74059	0.00639605
LOC-Os01g03330								LOC-Os03g12690	-4.74376	0.00640676
LOC-Os04g56040								LOC-Os09g36490	-4.7523	0.00649091
LOC-Os09g25070								LOC-Os10g40600	-4.76701	0.00653813
LOC-Os04g31610								LOC-Os05g01230	-4.76997	0.00656507
LOC-Os05g46500								LOC-Os02g57590	-4.77773	0.00658664
LOC-Os06g10810								LOC-Os02g48620	-4.77903	0.00666327
LOC-Os01g04950								LOC-Os07g42590	-4.78781	0.00668611
LOC-Os01g37837								LOC-Os01g56240	-4.7887	0.00674226
LOC-Os04g03920								LOC-Os05g43830	-4.7894	0.00675021
LOC-Os10g33040								LOC-Os07g22950	-4.79406	0.00686813
LOC-Os09g27260								LOC-Os01g64620	-4.79467	0.00698717
LOC-Os04g02560								LOC-Os01g09640	-4.79703	0.00716112
LOC-Os02g50374								LOC-Os11g04370	-4.79939	0.00741918
LOC-Os01g46380								LOC-Os03g20750	-4.80503	0.00747529
LOC-Os11g31060								LOC-Os09g21340	-4.80569	0.00747492
LOC-Os08g43360								LOC-Os05g04470	-4.80961	0.0075039
LOC-Os04g30780								LOC-Os08g44470	-4.80982	0.00753815
LOC-Os06g34650								LOC-Os09g39780	-4.8104	0.00772446
LOC-Os03g13520								LOC-Os10g18170	-4.82006	0.00777822
LOC-Os09g17840								LOC-Os09g32320	-4.82111	0.00784223
LOC-Os07g32510								LOC-Os11g26760	-4.8228	0.00791481
LOC-Os11g47630								LOC-Os03g22880	-4.82667	0.00813995
LOC-Os03g61810								LOC-Os04g54930	-4.83629	0.00828859
LOC-Os06g45660								LOC-Os10g42320	-4.8371	0.0083559
LOC-Os10g40710								LOC-Os03g49485	-4.83852	0.00851219
LOC-Os03g03334								LOC-Os12g42230	-4.84032	0.00864515
LOC-Os10g25674								LOC-Os09g26170	-4.84334	0.00869645
LOC-Os02g50830								LOC-Os03g30934	-4.84552	0.00896274
LOC-Os01g55110								LOC-Os01g03110	-4.84713	0.00905475
LOC-Os05g46560								LOC-Os12g02730	-4.84738	0.0093464
LOC-Os06g07600								LOC-Os07g46710	-4.84894	0.00945513
LOC-Os04g55610								LOC-Os02g22780	-4.85232	0.00974691
LOC-Os03g04770								LOC-Os10g17454	-4.85528	0.00977239
LOC-Os09g01690								LOC-Os11g13820	-4.85849	0.00977311
LOC-Os04g54810								LOC-Os07g30840	-4.85973	0.0100622
LOC-Os02g13130								LOC-Os06g42000	-4.86586	0.0101257
LOC-Os04g44500								LOC-Os03g03390	-4.87279	0.0107831
LOC-Os06g33970								LOC-Os04g34930	-4.88554	0.0107828
LOC-Os10g28610								LOC-Os03g18640	-4.89253	0.0109457
LOC-Os03g16020								LOC-Os07g03070	-4.89394	0.0109442
LOC-Os11g02240								LOC-Os07g20164	-4.89757	0.0110402
LOC-Os05g45070								LOC-Os03g63550	-4.89888	0.0111661
LOC-Os09g23590								LOC-Os01g55190	-4.90041	0.0112751
LOC-Os10g25900								LOC-Os11g14990	-4.93062	0.0113254
LOC-Os01g22500								LOC-Os07g44590	-4.95625	0.0116654
LOC-Os04g49550								LOC-Os06g02490	-4.95891	0.0118366
LOC-Os02g35500								LOC-Os02g48360	-4.96205	0.0120046
LOC-Os07g01440								LOC-Os06g46350	-4.96407	0.0123347
LOC-Os03g57200								LOC-Os01g06580	-4.96982	0.0125776
LOC-Os04g32110								LOC-Os09g33480	-4.97737	0.0127097
LOC-Os05g30530								LOC-Os04g56670	-4.99758	0.0129185
LOC-Os03g29850								LOC-Os09g36480	-5.00032	0.013228
LOC-Os01g72360								LOC-Os06g06340	-5.00551	0.0135286
LOC-Os03g56410								LOC-Os09g38540	-5.01419	0.0139587
LOC-Os11g43620								LOC-Os01g59730	-5.03037	0.0140503
LOC-Os02g07110								LOC-Os10g36690	-5.04257	0.0142641
LOC-Os04g49680								LOC-Os06g07923	-5.09774	0.014508
LOC-Os05g01450								LOC-Os02g40514	-5.13219	0.0146079
LOC-Os11g21296
LOC-Os06g14470
LOC-Os03g11210
LOC-Os01g70110
LOC-Os06g22290
LOC-Os06g35140
LOC-Os06g02210
LOC-Os01g33450
LOC-Os03g20290
LOC-Os08g30770
LOC-Os07g44440
LOC-Os03g18590
LOC-Os10g25170
LOC-Os11g38964
LOC-Os02g03470
LOC-Os04g37670
LOC-Os02g31080
LOC-Os02g07820
LOC-Os04g01290
LOC-Os03g50940
LOC-Os03g18690
LOC-Os02g30210
LOC-Os10g32880
LOC-Os02g32350
LOC-Os06g11450
LOC-Os02g29320
LOC-Os04g50940
LOC-Os05g45270
LOC-Os02g36710
LOC-Os12g39310
LOC-Os04g49620
LOC-Os10g15390
LOC-Os05g15370
LOC-Os01g37090
LOC-Os03g18030
LOC-Os01g51700
LOC-Os09g31310
LOC-Os02g03840
LOC-Os01g12650
LOC-Os06g45380
LOC-Os02g50860
LOC-Os09g32500
LOC-Os06g04790
LOC-Os02g06480
LOC-Os03g22720
LOC-Os09g07830
LOC-Os11g02130
LOC-Os02g01030
LOC-Os12g29430
LOC-Os09g19790
LOC-Os12g09640
LOC-Os05g31970
LOC-Os09g32960
LOC-Os08g41790
LOC-Os03g28040
LOC-Os05g47890
LOC-Os01g62430
LOC-Os01g62110
LOC-Os03g22730
LOC-Os06g47320
LOC-Os02g41680
LOC-Os01g16540
LOC-Os08g33710
LOC-Os06g06900
LOC-Os06g38660
LOC-Os11g34390
LOC-Os08g33630
LOC-Os02g37150
LOC-Os11g37700
LOC-Os05g28730
LOC-Os01g72889
LOC-Os01g50200
LOC-Os12g43670
LOC-Os08g42420
LOC-Os04g38950
LOC-Os03g10050
LOC-Os05g03030
LOC-Os04g59550
LOC-Os01g60730
LOC-Os06g03520
LOC-Os01g32800
LOC-Os08g35190
LOC-Os06g31210
LOC-Os07g33784
LOC-Os01g07950
LOC-Os03g05300
LOC-Os05g38150
LOC-Os07g36504
LOC-Os08g21660
LOC-Os06g02380
LOC-Os07g33650
LOC-Os03g57520
LOC-Os11g05730
LOC-Os11g09280
LOC-Os05g13950
LOC-Os05g49150
LOC-Os03g36560
LOC-Os07g06830
LOC-Os02g47850
LOC-Os04g33030
LOC-Os01g23680
LOC-Os02g58230
LOC-Os03g21830
LOC-Os03g17100
LOC-Os12g12880
LOC-Os10g41550
LOC-Os09g29960
LOC-Os02g35000
LOC-Os11g01600
LOC-Os03g57750
LOC-Os02g33590
LOC-Os01g41900
LOC-Os12g29340
LOC-Os12g32380
LOC-Os10g39920
LOC-Os01g01520
LOC-Os04g32920
LOC-Os01g72520
LOC-Os01g64690
LOC-Os05g19600
LOC-Os08g01930
LOC-Os11g11370
LOC-Os12g14080
LOC-Os03g64210
LOC-Os02g12760
LOC-Os01g43250
LOC-Os04g48710
LOC-Os04g58830
LOC-Os07g48340
LOC-Os04g31950
LOC-Os09g29660
LOC-Os01g72009
LOC-Os06g44160
LOC-Os03g07840
LOC-Os12g10220
LOC-Os01g19400
LOC-Os10g38314
LOC-Os06g16290
LOC-Os03g27360
LOC-Os02g32450
LOC-Os01g54450
LOC-Os03g29930
LOC-Os10g26130
LOC-Os02g03620
LOC-Os12g10650
LOC-Os06g48850
LOC-Os03g31290
LOC-Os08g31860
LOC-Os02g06760
LOC-Os03g57130
LOC-Os09g38340
LOC-Os07g09450
LOC-Os02g50470
LOC-Os02g20850
LOC-Os04g31820
LOC-Os09g26960
LOC-Os05g45740
LOC-Os01g60170
LOC-Os03g15960
LOC-Os02g35170
LOC-Os01g16940
LOC-Os12g44150
LOC-Os07g37570
LOC-Os03g28190
LOC-Os06g02600
LOC-Os01g56450
LOC-Os07g08190
LOC-Os04g50700
LOC-Os05g42110
LOC-Os02g39550
LOC-Os05g34640
LOC-Os10g13550
LOC-Os11g44680
LOC-Os10g32930
LOC-Os04g56760
LOC-Os03g22740
LOC-Os03g55120
LOC-Os07g47700
LOC-Os03g51200
LOC-Os04g59560
LOC-Os04g46893
LOC-Os07g34940
LOC-Os06g47350
LOC-Os04g58640
LOC-Os11g30810
LOC-Os03g20870
LOC-Os04g38900
LOC-Os02g37070
LOC-Os10g40460
LOC-Os01g48750
LOC-Os07g48730
LOC-Os01g59570
LOC-Os05g07030
LOC-Os07g41230
LOC-Os07g01760
LOC-Os01g55270
LOC-Os03g38980
LOC-Os01g07150
LOC-Os11g47500
LOC-Os04g17050
LOC-Os12g38430
LOC-Os02g43519
LOC-Os03g09940
LOC-Os09g12600
LOC-Os02g16030
LOC-Os03g07570
LOC-Os08g05480
LOC-Os12g31490
LOC-Os11g14430
LOC-Os01g64680
LOC-Os10g38670
LOC-Os11g36050
LOC-Os12g35570
LOC-Os08g31250
LOC-Os08g09350
LOC-Os03g17910
LOC-Os02g06370
LOC-Os02g34950
LOC-Os05g02880
LOC-Os02g10220
LOC-Os12g37850
LOC-Os05g04820
LOC-Os12g37900
LOC-Os09g26910
LOC-Os08g08570
LOC-Os06g06490
LOC-Os01g68730
LOC-Os05g30860
LOC-Os03g02310
LOC-Os02g18090
LOC-Os02g51620
LOC-Os05g11550
LOC-Os08g06360
LOC-Os03g57990
LOC-Os08g40230
LOC-Os08g37840
LOC-Os06g02440
LOC-Os07g34610
LOC-Os10g39170
LOC-Os12g07740
LOC-Os03g47800
LOC-Os07g27930
LOC-Os12g25490
LOC-Os01g41550
LOC-Os11g14010
LOC-Os01g35580
LOC-Os06g44080
LOC-Os06g40050
LOC-Os02g44930
LOC-Os09g36982
LOC-Os08g40610
LOC-Os08g10290
LOC-Os01g44210
LOC-Os03g59020
LOC-Os01g52010
LOC-Os10g09684
LOC-Os02g34830
LOC-Os03g10210
LOC-Os03g17140
LOC-Os01g62130
LOC-Os01g11240
LOC-Os04g42380
LOC-Os03g18160
LOC-Os03g28420
LOC-Os04g48730
LOC-Os03g13600
LOC-Os01g43420
LOC-Os09g13650
LOC-Os06g35814
LOC-Os09g32274
LOC-Os11g34230
LOC-Os02g37870
LOC-Os02g38060
LOC-Os01g02930
LOC-Os11g34350
LOC-Os05g35580
LOC-Os07g02460
LOC-Os08g25090
LOC-Os10g32700
LOC-Os02g24354
LOC-Os03g42440
LOC-Os06g36700
LOC-Os05g07940
LOC-Os03g53910
LOC-Os07g36490
LOC-Os01g47600
LOC-Os07g37110
LOC-Os03g39860
LOC-Os01g18970
LOC-Os03g17450
LOC-Os02g58020
LOC-Os12g38270
LOC-Os04g58055
LOC-Os08g32690
LOC-Os12g16010
LOC-Os08g01740
LOC-Os07g12110
LOC-Os06g34690
LOC-Os03g52390
LOC-Os03g13200
LOC-Os02g21080
LOC-Os01g61990
LOC-Os03g16000
LOC-Os01g12480
LOC-Os12g38650
LOC-Os02g12690
LOC-Os01g62210
LOC-Os01g73960
LOC-Os02g03870
LOC-Os03g24930
LOC-Os05g03540
LOC-Os01g67090
LOC-Os01g42980
LOC-Os01g14790
LOC-Os02g01920
LOC-Os02g10520
LOC-Os10g10244
LOC-Os08g44750
LOC-Os02g15290
LOC-Os01g51300
LOC-Os06g45990
LOC-Os01g11150
LOC-Os03g22380
LOC-Os02g05244
LOC-Os03g26860
LOC-Os07g29750
LOC-Os06g27970
LOC-Os01g10850
LOC-Os06g01500
LOC-Os06g11490
LOC-Os10g05230
LOC-Os02g13980
LOC-Os03g61600
LOC-Os07g35860
LOC-Os04g42940
LOC-Os04g02510
LOC-Os05g16660
LOC-Os06g48960
LOC-Os12g09580
LOC-Os09g38400
LOC-Os04g33200
LOC-Os08g41390
LOC-Os03g55784
LOC-Os03g63410
LOC-Os01g38490
LOC-Os05g43680
LOC-Os04g36890
LOC-Os09g15550
LOC-Os04g40680
LOC-Os01g67141
LOC-Os12g41200
LOC-Os07g08330
LOC-Os02g11750
LOC-Os02g20860
LOC-Os06g22919
LOC-Os06g04000
LOC-Os08g23730
LOC-Os09g36790
LOC-Os04g52960
LOC-Os02g54880
LOC-Os07g28480
LOC-Os04g33600
LOC-Os04g01240
LOC-Os09g35670
LOC-Os12g04160
LOC-Os03g17680
LOC-Os02g27960
LOC-Os03g12690
LOC-Os09g36490
LOC-Os10g40600
LOC-Os05g01230
LOC-Os02g57590
LOC-Os02g48620
LOC-Os07g42590
LOC-Os01g56240
LOC-Os05g43830
LOC-Os07g22950
LOC-Os01g64620
LOC-Os01g09640
LOC-Os11g04370
LOC-Os03g20750
LOC-Os09g21340
LOC-Os05g04470
LOC-Os08g44470
LOC-Os09g39780
LOC-Os10g18170
LOC-Os09g32320
LOC-Os11g26760
LOC-Os03g22880
LOC-Os04g54930
LOC-Os10g42320
LOC-Os03g49485
LOC-Os12g42230
LOC-Os09g26170
LOC-Os03g30934
LOC-Os01g03110
LOC-Os12g02730
LOC-Os07g46710
LOC-Os02g22780
LOC-Os10g17454
LOC-Os11g13820
LOC-Os07g30840
LOC-Os06g42000
LOC-Os03g03390
LOC-Os04g34930
LOC-Os03g18640
LOC-Os07g03070
LOC-Os07g20164
LOC-Os03g63550
LOC-Os01g55190
LOC-Os11g14990
LOC-Os07g44590
LOC-Os06g02490
LOC-Os02g48360
LOC-Os06g46350
LOC-Os01g06580
LOC-Os09g33480
LOC-Os04g56670
LOC-Os09g36480
LOC-Os09g38540
LOC-Os01g59730
LOC-Os10g36690
LOC-Os06g07923
LOC-Os02g40514
LOC-Os04g02354
LOC-Os05g48900
LOC-Os12g13320
LOC-Os03g18720
LOC-Os07g31720
LOC-Os01g37980
LOC-Os11g42500
LOC-Os10g05660
LOC-Os07g14910
LOC-Os06g50220
LOC-Os02g43830
LOC-Os04g47120
LOC-Os06g47840
LOC-Os01g09080
LOC-Os08g45010
LOC-Os09g38510
LOC-Os09g25460
LOC-Os06g06180
LOC-Os07g40000
LOC-Os03g16040
LOC-Os03g08710
LOC-Os06g07040
LOC-Os08g42800
LOC-Os10g35690
LOC-Os02g44100
LOC-Os02g35950
LOC-Os09g20240
LOC-Os04g06520
LOC-Os10g41490
LOC-Os02g46210
LOC-Os01g42030
LOC-Os08g32060
LOC-Os03g29260
LOC-Os03g15240
LOC-Os03g18510
LOC-Os05g39054
LOC-Os07g19190
LOC-Os07g08790
LOC-Os02g15610
LOC-Os01g41880
LOC-Os11g07680
LOC-Os06g35730
LOC-Os10g42090
LOC-Os02g57250
LOC-Os07g43020
LOC-Os02g10080
LOC-Os02g10810
LOC-Os04g47450
LOC-Os07g34690
LOC-Os07g42450
LOC-Os03g58204
LOC-Os12g41930
LOC-Os01g16146
LOC-Os07g47580
LOC-Os06g05660
LOC-Os11g05370
LOC-Os02g53420
LOC-Os03g16350
LOC-Os03g29740
LOC-Os03g02420
LOC-Os08g34280
LOC-Os03g59700
LOC-Os01g39780
LOC-Os12g06260
LOC-Os02g13990
LOC-Os07g26744
LOC-Os12g07010
LOC-Os01g05610
LOC-Os09g17152
LOC-Os09g31031
LOC-Os02g29774
LOC-Os02g52940
LOC-Os03g09250
LOC-Os11g03920
LOC-Os08g27090
LOC-Os02g09600
LOC-Os03g10340
LOC-Os01g01660
LOC-Os03g13730
LOC-Os02g09930
LOC-Os03g05500
LOC-Os07g46350
LOC-Os03g13760
LOC-Os11g20330
LOC-Os01g16714
LOC-Os04g41540
LOC-Os10g41710
LOC-Os03g10930
LOC-Os02g38190
LOC-Os12g14110
LOC-Os12g35270
LOC-Os10g32550
LOC-Os07g38760
LOC-Os03g48850
LOC-Os08g38710
LOC-Os04g32740
LOC-Os12g36830
LOC-Os05g50230
LOC-Os09g11250
LOC-Os03g52490
LOC-Os01g71050
LOC-Os03g55280
LOC-Os05g28280
LOC-Os04g44400
LOC-Os06g13940
LOC-Os02g56130
LOC-Os04g40700
LOC-Os08g42750
LOC-Os01g39010
LOC-Os08g37960
LOC-Os05g48290
LOC-Os03g31480
LOC-Os06g50950
LOC-Os01g14980
LOC-Os06g47544
LOC-Os02g46130
LOC-Os01g55340
LOC-Os03g33090
LOC-Os04g39010
LOC-Os06g14530
LOC-Os07g45290
LOC-Os06g30400
LOC-Os01g27240
LOC-Os03g05640
LOC-Os05g01280
LOC-Os09g19350
LOC-Os03g09840
LOC-Os11g38050
LOC-Os02g36414
LOC-Os01g60270
LOC-Os07g43450
LOC-Os12g36850
LOC-Os02g38230
LOC-Os02g45200
LOC-Os01g43020

## Sheet: Supplementary Table 5
Supplementary Table 5. Marker genes and cell states.
Marker gene	Endodermis	Marker gene	Cell Stage	Marker gene	Cell Stage
LOC_Os07g07790	Epidermis	LOC_Os04g31520	Cortex	LOC_Os04g42134	Epidermis
LOC_Os10g32980	Cortex	LOC_Os01g48130	Epidermis	LOC_Os11g42940	Root hair
LOC_Os01g54620	Cortex	LOC_Os12g42876	Epidermis	LOC_Os03g13170	Endodermis
LOC_Os06g46799	Cortex	LOC_Os03g25280	Root hair	LOC_Os05g39960	Endodermis
LOC_Os07g44280	Endodermis	LOC_Os02g09490	Epidermis	LOC_Os01g61500	Epidermis
LOC_Os01g15830	Epidermis	LOC_Os03g58110	Stele	LOC_Os04g53560	Stele
LOC_Os09g25490	Epidermis	LOC_Os10g20510	Epidermis	LOC_Os06g02420	Cortex
LOC_Os07g07860	Stele	LOC_Os03g51600	Epidermis	LOC_Os02g30050	Endodermis
LOC_Os10g40520	Epidermis	LOC_Os03g25320	Root hair	LOC_Os01g16890	Endodermis
LOC_Os01g18744	Epidermis	LOC_Os01g24560	Stele	LOC_Os01g71830	Stele
LOC_Os12g36210	Stele	LOC_Os10g40530	Cortex	LOC_Os01g68770	Stele
LOC_Os10g40510	Stele	LOC_Os03g12290	Epidermis(NRH)	LOC_Os10g40710	Root hair
LOC_Os02g44310	Cortex	LOC_Os10g11730	Root hair	LOC_Os10g28200	Stele
LOC_Os02g43660	Stele	LOC_Os03g18130	Stele	LOC_Os05g01280	Epidermis
LOC_Os06g38960	Stele	LOC_Os07g09520	Root hair	LOC_Os07g18750	Cortex
LOC_Os08g06100	Epidermis	LOC_Os03g30250	Epidermis	LOC_Os01g09080	Stele
LOC_Os11g42960	Stele	LOC_Os03g05640	Epidermis(NRH)	LOC_Os06g19070	Stele
LOC_Os05g04380	Epidermis	LOC_Os04g33450	Epidermis	LOC_Os07g36264	Endodermis
LOC_Os02g48714	Cortex	LOC_Os12g36240	Cortex	LOC_Os10g32920	Endodermis
LOC_Os01g24550	Root hair	LOC_Os06g35520	Cortex	LOC_Os01g67134	Endodermis
LOC_Os07g43670	Epidermis(NRH)	LOC_Os04g32740	Stele	LOC_Os01g40870	Root hair
LOC_Os04g46810	Stele	LOC_Os01g18970	Root hair	LOC_Os03g25300	Root hair
LOC_Os01g18170	Epidermis	LOC_Os01g18050	Epidermis	LOC_Os01g48710	Stele
LOC_Os08g27840	Epidermis	LOC_Os01g67090	Epidermis	LOC_Os11g41150	Epidermis
LOC_Os04g16970	Epidermis	LOC_Os08g38170	Epidermis	LOC_Os05g04510	Epidermis
LOC_Os01g15320	Root hair	LOC_Os07g33997	Endodermis	LOC_Os05g04450	Epidermis
LOC_Os01g55830	Stele	LOC_Os05g19570	Stele	LOC_Os01g25560	Stele
LOC_Os03g50030	Epidermis	LOC_Os07g03499	Stele	LOC_Os10g40620	Epidermis
LOC_Os04g53710	Epidermis	LOC_Os06g05930	Root hair	LOC_Os08g03350	Stele
LOC_Os03g26820	Cortex	LOC_Os05g04500	Epidermis	LOC_Os10g28050	Stele
LOC_Os05g04440	Epidermis(NRH)	LOC_Os07g47990	Cortex	LOC_Os11g06720	Cortex
LOC_Os01g02010	Endodermis	LOC_Os03g25330	Epidermis	LOC_Os06g41450	Stele
LOC_Os01g14670	Epidermis	LOC_Os03g59210	Epidermis	LOC_Os03g15460	Epidermis
LOC_Os05g46430	Endodermis	LOC_Os10g35110	Stele	LOC_Os02g12690	Stele
LOC_Os09g13650	Epidermis	LOC_Os01g60790	Endodermis	LOC_Os01g65380	Root hair
LOC_Os01g09510	Endodermis	LOC_Os11g24610	Endodermis	LOC_Os07g35860	Root hair
LOC_Os03g60509	Epidermis	LOC_Os10g27174	Endodermis

## Sheet: Supplementary Table 6
Supplementary Table 6. Results of Kyoto Encyclopedia of Genomes (KEGG) enrichment analysis of 110 marker genes
	ID	Description	GeneRatio	BgRatio	pvalue	p.adjust	qvalue	geneID	Count
dosa00940	dosa00940	Phenylpropanoid biosynthesis - Oryza sativa japonica (Japanese rice) (RAPDB)	12/35	178/4802	1.85e-09	6.27e-08	5.83e-08	Os06g0681600/Os01g0263300/Os08g0157500/Os05g0134400/Os05g0135000/Os02g0187800/Os06g0547400/Os05g0135500/Os07g0676900/Os01g0591300/Os03g0368300/Os03g0368900	12
dosa03010	dosa03010	Ribosome - Oryza sativa japonica (Japanese rice) (RAPDB)	9/35	297/4802	0.000198017	0.00336629	0.00312659	Os03g0234200/Os02g0503400/Os01g0276000/Os10g0466700/Os01g0896800/Os05g0541900/Os01g0191100/Os11g0433900/Os10g0411700	9
dosa00250	dosa00250	Alanine, aspartate and glutamate metabolism - Oryza sativa japonica (Japanese rice) (RAPDB)	2/35	49/4802	0.0490193	0.413739	0.384278	Os03g0223400/Os03g0291500	2
dosa00592	dosa00592	alpha-Linolenic acid metabolism - Oryza sativa japonica (Japanese rice) (RAPDB)	2/35	49/4802	0.0490193	0.413739	0.384278	Os03g0708000/Os02g0218800	2
dosa00603	dosa00603	Glycosphingolipid biosynthesis - globo and isoglobo series - Oryza sativa japonica (Japanese rice) (RAPDB)	1/35	10/4802	0.0706056	0.413739	0.384278	Os10g0493600	1
dosa00590	dosa00590	Arachidonic acid metabolism - Oryza sativa japonica (Japanese rice) (RAPDB)	1/35	11/4802	0.0773938	0.413739	0.384278	Os03g0708000	1
dosa01230	dosa01230	Biosynthesis of amino acids - Oryza sativa japonica (Japanese rice) (RAPDB)	4/35	231/4802	0.0851815	0.413739	0.384278	Os05g0135700/Os12g0623900/Os03g0223400/Os03g0291500	4
dosa00591	dosa00591	Linoleic acid metabolism - Oryza sativa japonica (Japanese rice) (RAPDB)	1/35	14/4802	0.0974705	0.41425	0.384752	Os03g0708000	1
dosa00450	dosa00450	Selenocompound metabolism - Oryza sativa japonica (Japanese rice) (RAPDB)	1/35	18/4802	0.12358	0.466859	0.433615	Os12g0623900	1
dosa00565	dosa00565	Ether lipid metabolism - Oryza sativa japonica (Japanese rice) (RAPDB)	1/35	26/4802	0.173617	0.505558	0.469559	Os03g0708000	1
dosa00270	dosa00270	Cysteine and methionine metabolism - Oryza sativa japonica (Japanese rice) (RAPDB)	2/35	118/4802	0.212057	0.505558	0.469559	Os05g0135700/Os12g0623900	2
dosa00910	dosa00910	Nitrogen metabolism - Oryza sativa japonica (Japanese rice) (RAPDB)	1/35	33/4802	0.215114	0.505558	0.469559	Os03g0223400	1
dosa00941	dosa00941	Flavonoid biosynthesis - Oryza sativa japonica (Japanese rice) (RAPDB)	1/35	33/4802	0.215114	0.505558	0.469559	Os03g0819600	1
dosa00220	dosa00220	Arginine biosynthesis - Oryza sativa japonica (Japanese rice) (RAPDB)	1/35	34/4802	0.220874	0.505558	0.469559	Os03g0223400	1
dosa00600	dosa00600	Sphingolipid metabolism - Oryza sativa japonica (Japanese rice) (RAPDB)	1/35	36/4802	0.232272	0.505558	0.469559	Os10g0493600	1
dosa00920	dosa00920	Sulfur metabolism - Oryza sativa japonica (Japanese rice) (RAPDB)	1/35	37/4802	0.23791	0.505558	0.469559	Os01g0916400	1
dosa03410	dosa03410	Base excision repair - Oryza sativa japonica (Japanese rice) (RAPDB)	1/35	47/4802	0.292122	0.561002	0.521054	Os08g0489300	1
dosa00052	dosa00052	Galactose metabolism - Oryza sativa japonica (Japanese rice) (RAPDB)	1/35	49/4802	0.302506	0.561002	0.521054	Os10g0493600	1
dosa00380	dosa00380	Tryptophan metabolism - Oryza sativa japonica (Japanese rice) (RAPDB)	1/35	55/4802	0.332777	0.561002	0.521054	Os08g0157500	1
dosa00999	dosa00999	Biosynthesis of various plant secondary metabolites - Oryza sativa japonica (Japanese rice) (RAPDB)	1/35	56/4802	0.337696	0.561002	0.521054	Os05g0135700	1
dosa00053	dosa00053	Ascorbate and aldarate metabolism - Oryza sativa japonica (Japanese rice) (RAPDB)	1/35	63/4802	0.371159	0.561002	0.521054	Os10g0417600	1
dosa00561	dosa00561	Glycerolipid metabolism - Oryza sativa japonica (Japanese rice) (RAPDB)	1/35	71/4802	0.407394	0.561002	0.521054	Os10g0493600	1
dosa04814	dosa04814	Motor proteins - Oryza sativa japonica (Japanese rice) (RAPDB)	1/35	72/4802	0.411778	0.561002	0.521054	Os03g0726100	1
dosa00630	dosa00630	Glyoxylate and dicarboxylate metabolism - Oryza sativa japonica (Japanese rice) (RAPDB)	1/35	73/4802	0.41613	0.561002	0.521054	Os03g0223400	1
dosa04145	dosa04145	Phagosome - Oryza sativa japonica (Japanese rice) (RAPDB)	1/35	75/4802	0.424742	0.561002	0.521054	Os03g0726100	1
dosa00710	dosa00710	Carbon fixation in photosynthetic organisms - Oryza sativa japonica (Japanese rice) (RAPDB)	1/35	76/4802	0.429001	0.561002	0.521054	Os08g0366000	1
dosa01250	dosa01250	Biosynthesis of nucleotide sugars - Oryza sativa japonica (Japanese rice) (RAPDB)	1/35	85/4802	0.465982	0.586792	0.545008	Os10g0417600	1
dosa00620	dosa00620	Pyruvate metabolism - Oryza sativa japonica (Japanese rice) (RAPDB)	1/35	94/4802	0.500632	0.600203	0.557464	Os08g0366000	1
dosa01240	dosa01240	Biosynthesis of cofactors - Oryza sativa japonica (Japanese rice) (RAPDB)	2/35	238/4802	0.523959	0.600203	0.557464	Os05g0135700/Os10g0417600	2
dosa00564	dosa00564	Glycerophospholipid metabolism - Oryza sativa japonica (Japanese rice) (RAPDB)	1/35	102/4802	0.529591	0.600203	0.557464	Os03g0708000	1
dosa00480	dosa00480	Glutathione metabolism - Oryza sativa japonica (Japanese rice) (RAPDB)	1/35	116/4802	0.57639	0.63217	0.587155	Os01g0764000	1
dosa04120	dosa04120	Ubiquitin mediated proteolysis - Oryza sativa japonica (Japanese rice) (RAPDB)	1/35	129/4802	0.615776	0.654262	0.607674	Os03g0234200	1
dosa00520	dosa00520	Amino sugar and nucleotide sugar metabolism - Oryza sativa japonica (Japanese rice) (RAPDB)	1/35	151/4802	0.67447	0.694909	0.645426	Os10g0417600	1
dosa01200	dosa01200	Carbon metabolism - Oryza sativa japonica (Japanese rice) (RAPDB)	1/35	264/4802	0.862806	0.862806	0.801368	Os08g0366000	1

## Sheet: Supplementary Table 7
Supplementary Table 7. Annotation form for 110 marker genes
MSU LOC-ID	RAP-DB ID	Gene name
LOC_Os07g07790	Os07g0174400	LTPL75
LOC_Os10g32980	Os10g0467800	CESA7
LOC_Os01g54620	Os01g0750300	CESA4
LOC_Os06g46799	Os06g0681600	PRX89
LOC_Os07g44280	Os07g0636800
LOC_Os01g15830	Os01g0263300	OsPOX1
LOC_Os09g25490	Os09g0422500	CESA9
LOC_Os07g07860	Os07g0174900	LTPL76
LOC_Os10g40520	Os10g0552700	LTPL145
LOC_Os01g18744	Os01g0291500	OsPMT
LOC_Os12g36210	Os12g0548401
LOC_Os10g40510	Os10g0552600	LTPL144
LOC_Os02g44310	Os02g0662000	LTPL112
LOC_Os02g43660	Os02g0653200
LOC_Os06g38960	Os06g0589500
LOC_Os08g06100	Os08g0157500	COMT
LOC_Os11g42960	Os11g0649600	OsCASPL1U3
LOC_Os05g04380	Os05g0134400
LOC_Os02g48714	NA
LOC_Os01g24550	Os01g0347500
LOC_Os07g43670	Os07g0630400
LOC_Os04g46810	Os04g0554500	LTPL120
LOC_Os01g18170	Os01g0284500	OsGER4
LOC_Os08g27840	Os08g0366000
LOC_Os04g16970	Os04g0243700
LOC_Os01g15320	Os01g0257100	RALFL9
LOC_Os01g55830	Os01g0764000
LOC_Os03g50030	Os03g0708000
LOC_Os04g53710	Os04g0629200
LOC_Os03g26820	Os03g0385400	LTPL52
LOC_Os05g04440	Os05g0134800
LOC_Os11g06720	Os11g0167800	OsAsr1
LOC_Os01g02010	Os01g0110200
LOC_Os05g04510	Os05g0135700
LOC_Os05g04450	Os05g0135000	OsPrx68
LOC_Os01g25560	Os01g0358100	RALFL7
LOC_Os10g40620	Os10g0554900
LOC_Os04g31520	NA	RALFL21
LOC_Os01g48130	Os01g0672100
LOC_Os12g42876	Os12g0623900
LOC_Os03g25280	Os03g0368000
LOC_Os02g09490	Os02g0187800	OsCAD2
LOC_Os03g58110	Os03g0795300
LOC_Os10g20510	Os10g0345600
LOC_Os03g51600	Os03g0726100
LOC_Os03g25320	NA
LOC_Os01g24560	Os01g0347600
LOC_Os10g40530	Os10g0552800	LTPL146
LOC_Os03g12290	Os03g0223400	OsGLN1;2
LOC_Os10g11730	Os10g0193100	LTPL88
LOC_Os03g18130	Os03g0291500	OsASN1
LOC_Os07g09520	Os07g0193000
LOC_Os03g30250	Os03g0416200	BC1
LOC_Os03g05640	Os03g0150800	OsPT2
LOC_Os04g33450	Os04g0408600
LOC_Os12g36240	Os12g0548700
LOC_Os06g35520	Os06g0547400	OsPrx86
LOC_Os04g32740	Os04g0399300
LOC_Os01g18970	Os01g0294500
LOC_Os01g18050	Os01g0282800	OsTUB1
LOC_Os01g67090	Os01g0896200
LOC_Os08g38170	Os08g0489300
LOC_Os07g33997	Os07g0523700
LOC_Os05g19570	Os05g0276500
LOC_Os07g03499	Os07g0126500
LOC_Os06g05930	Os06g0152600
LOC_Os05g04500	Os05g0135500	OsPrx71
LOC_Os07g47990	Os07g0676900
LOC_Os08g03350	Os08g0127100	OsLHT1
LOC_Os10g28050	Os10g0416100
LOC_Os01g40870	Os01g0591300
LOC_Os03g25300	Os03g0368300
LOC_Os01g48710	Os01g0678800
LOC_Os11g41150	Os11g0629400
LOC_Os04g42134	Os04g0499200
LOC_Os11g42940	Os11g0649400
LOC_Os03g13170	Os03g0234200
LOC_Os05g39960	Os05g0477300
LOC_Os01g61500	Os01g0831200	OsBAG4
LOC_Os04g53560	Os04g0627300
LOC_Os06g02420	Os06g0114500	ATOZI1
LOC_Os02g30050	Os02g0503400
LOC_Os01g16890	Os01g0276000
LOC_Os01g71830	Os01g0946700	OsGLN1
LOC_Os01g68770	Os01g0916400
LOC_Os10g40710	Os10g0555700	OsEXPB2
LOC_Os10g28200	Os10g0417600
LOC_Os05g01280	Os05g0103300
LOC_Os07g18750	Os07g0287400	LTPL42
LOC_Os01g09080	Os01g0185900	WRKY107
LOC_Os06g19070	Os06g0294600
LOC_Os07g36264	NA
LOC_Os10g32920	Os10g0466700
LOC_Os01g67134	Os01g0896800
LOC_Os01g14670	Os01g0249200
LOC_Os05g46430	Os05g0541900
LOC_Os03g59210	Os03g0806800
LOC_Os10g35110	Os10g0493600
LOC_Os06g41450	Os06g0618700
LOC_Os03g15460	Os03g0261100
LOC_Os09g13650	Os09g0307300
LOC_Os01g09510	Os01g0191100
LOC_Os03g60509	Os03g0819600
LOC_Os01g60790	Os01g0823300
LOC_Os11g24610	Os11g0433900
LOC_Os10g27174	Os10g0411700
LOC_Os02g12690	Os02g0218800
LOC_Os01g65380	Os01g0874700
LOC_Os07g35860	Os07g0542900
LOC_Os03g25330	Os03g0368900
